# Supplementary material for: N-{4-Bromo-2-[(S)-menth­yloxy]-5-oxo-2,5-dihydro-3-fur­yl}-l-valine
Source: Acta Crystallogr Sect E Struct Rep Online. 2009 Jul 11;65(Pt 8):o1838. doi: 10.1107/S1600536809026129 (PMC2977280; doi:10.1107/S1600536809026129)
Supplement: Supplementary file 1 [file e-65-o1838-sup1.cif]

##############################################################################
###                                                                        ###
###        Electronic paper (Acta Crystallographica Section E)             ###
###                                                                        ###
##############################################################################
#                                                                            #
# This CIF contains the data in a paper accepted for publication in Acta     #
# Crystallographica Section E. It conforms to the requirements of Notes      #
# for Authors for Section E, and has been peer reviewed under the auspices   #
# of the IUCr Commission on Journals.                                        #
#                                                                            #
# Full details of the Crystallographic Information File format               #
# are given in the paper "The Crystallographic Information File (CIF):       #
# a New Standard Archive File for Crystallography" by S. R. Hall, F. H.      #
# Allen and I. D. Brown [Acta Cryst. (1991), A47, 655-685].                  #
#                                                                            #
# The current version of the core CIF dictionary is obtainable from          #
# ftp://ftp.iucr.org/pub/cif_core.dic. The current version number is 2.4.    #
#                                                                            #
# Software is freely available for graphical display of the structure(s) in  #
# this CIF.  For information consult the CIF home page http://www.iucr.org/  #
# cif/home.html                                                              #
#                                                                            #
# This file may be used for bona fide research purposes within the           #
# scientific community so long as proper attribution is given to the journal # 
# article from which it was obtained.                                        #
#                                                                            #
##############################################################################
                                             
data_I
_audit_creation_method     SHELXL-97
_chemical_name_systematic
;
<i>N</i>-{4-Bromo-2-[(<i>S</i>)-menthyloxy]-5-oxo-2,5-dihydro-3-furyl}-L-valine
;
_chemical_name_common     ?
_chemical_formula_moiety     'C19 H30 Br N O5'
_chemical_formula_sum     'C19 H30 Br N O5'
_chemical_formula_iupac     'C19 H30 Br N O5'
_chemical_formula_weight     432.34
_chemical_melting_point     ?
_symmetry_cell_setting     'Tetragonal'
_symmetry_space_group_name_H-M     'P 43 21 2'
_symmetry_space_group_name_Hall     'P 4nw 2abw'
loop_
    _symmetry_equiv_pos_as_xyz
    'x, y, z'
    '-x, -y, z+1/2'
    '-y+1/2, x+1/2, z+3/4'
    'y+1/2, -x+1/2, z+1/4'
    '-x+1/2, y+1/2, -z+3/4'
    'x+1/2, -y+1/2, -z+1/4'
    'y, x, -z'
    '-y, -x, -z+1/2'
_cell_length_a     10.5409(9)
_cell_length_b     10.5409(9)
_cell_length_c     39.388(7)
_cell_angle_alpha     90.00
_cell_angle_beta     90.00
_cell_angle_gamma     90.00
_cell_volume     4376.4(9)
_cell_formula_units_Z     8
_cell_measurement_reflns_used     3973
_cell_measurement_theta_min     2.19
_cell_measurement_theta_max     19.27
_cell_measurement_temperature     293(2)
_exptl_crystal_description     block
_exptl_crystal_colour     colourless
_exptl_crystal_size_max     0.30
_exptl_crystal_size_mid     0.22
_exptl_crystal_size_min     0.18
_exptl_crystal_density_diffrn     1.312
_exptl_crystal_density_meas     ?
_exptl_crystal_density_method     'not measured'
_exptl_crystal_F_000     1808.0
_exptl_absorpt_coefficient_mu     1.905
_exptl_absorpt_correction_type     multi-scan
_exptl_absorpt_process_details     '(SADABS; Sheldrick, 2004)'
_exptl_absorpt_correction_T_min     0.558
_exptl_absorpt_correction_T_max     0.710
_exptl_special_details
;
Data for (I): [\a]^20\%^~D~ = 63.39\% (c 0.437, CH~3~CH~2~OH);
^1^H NMR (400 MHz, CDCl~3~, TMS): 0.830 (3<i>H</i>, <i>d</i>, <i>J</i> =
6.8 Hz, CH~3~),
0.897--0.933 (7<i>H</i>, <i>m</i>, CH, 2CH~3~), 0.955--1.047 (8<i>H</i>,
<i>m</i>, 2CH~3~, CH~2~), 1.316--1.451 (2<i>H</i>, <i>m</i>, 2CH),
1.610--1.708 (2<i>H</i>, <i>m</i>, CH~2~), 2.102--2.347 (3<i>H</i>, <i>m</i>,
CH~2~, CH), 3.519--3.610 (1<i>H</i>, <i>m</i>, CH), 4.796 (1<i>H</i>,
<i>s</i>, NH), 5.160--5.260 (1<i>H</i>, <i>m</i>, CH), 5.720 (1<i>H</i>,
<i>s</i>, CH), 10.720 (1<i>H</i>, <i>s</i>, COOH); ESI-MS, <i>m</i>/<i>z</i>
(%): Calcd for C~19~H~31~BrNO~5~^+^([<i>M</i>+H]^+^): 434.14, Found: 434.16
(95.0).
;
_diffrn_ambient_temperature     293(2)
_diffrn_radiation_type     MoK\a
_diffrn_radiation_wavelength     0.71073
_diffrn_radiation_source     'fine-focus sealed tube'
_diffrn_radiation_monochromator     graphite
_diffrn_measurement_device_type     'Bruker APEXII area-detector'
_diffrn_measurement_method     '\f and \w'
_diffrn_detector_area_resol_mean     ?
_diffrn_reflns_number     22304
_diffrn_reflns_av_R_equivalents     0.0651
_diffrn_reflns_av_sigmaI/netI     0.0593
_diffrn_reflns_theta_min     2.00
_diffrn_reflns_theta_max     25.00
_diffrn_reflns_theta_full     25.00
_diffrn_measured_fraction_theta_max     1.000
_diffrn_measured_fraction_theta_full     1.000
_diffrn_reflns_limit_h_min     -11
_diffrn_reflns_limit_h_max     12
_diffrn_reflns_limit_k_min     -12
_diffrn_reflns_limit_k_max     9
_diffrn_reflns_limit_l_min     -40
_diffrn_reflns_limit_l_max     46
_diffrn_standards_number     0
_diffrn_standards_interval_count     0
_diffrn_standards_interval_time     0
_diffrn_standards_decay_%     0
_refine_special_details
;
Refinement of <i>F</i>^2^ against ALL reflections. The weighted <i>R</i>-factor
<i>wR</i> and goodness of fit <i>S</i> are based on <i>F</i>^2^, conventional
<i>R</i>-factors <i>R</i> are based on <i>F</i>, with <i>F</i> set to zero for
negative <i>F</i>^2^. The threshold expression of <i>F</i>^2^ >
\s(<i>F</i>^2^) is used only for calculating <i>R</i>-factors(gt) <i>etc</i>.
and is not relevant to the choice of reflections for refinement.
<i>R</i>-factors based on <i>F</i>^2^ are statistically about twice as large
as those based on <i>F</i>, and <i>R</i>- factors based on ALL data will be
even larger.
;
_reflns_number_total     3859
_reflns_number_gt     2726
_reflns_threshold_expression     I>2sigma(I)
_refine_ls_structure_factor_coef     Fsqd
_refine_ls_matrix_type     full
_refine_ls_R_factor_all     0.0736
_refine_ls_R_factor_gt     0.0403
_refine_ls_wR_factor_gt     0.0742
_refine_ls_wR_factor_ref     0.0853
_refine_ls_goodness_of_fit_ref     1.033
_refine_ls_restrained_S_all     1.033
_refine_ls_number_reflns     3859
_refine_ls_number_parameters     241
_refine_ls_number_restraints     0
_refine_ls_hydrogen_treatment     constr
_refine_ls_weighting_scheme     calc
_refine_ls_weighting_details
         'calc w=1/[\s^2^(Fo^2^)+(0.0221P)^2^+1.5196P] where P=(Fo^2^+2Fc^2^)/3'
_atom_sites_solution_hydrogens     geom
_atom_sites_solution_primary     direct
_atom_sites_solution_secondary     difmap
_refine_ls_shift/su_max     0.001
_refine_ls_shift/su_mean     0.000
_refine_diff_density_max     0.430
_refine_diff_density_min     -0.396
_refine_ls_extinction_method     none
_refine_ls_extinction_coef     ?
_refine_ls_abs_structure_details     'Flack (1983), 1526 Friedel pairs'
_refine_ls_abs_structure_Flack     -0.001(11)
loop_
    _atom_type_symbol
    _atom_type_description
    _atom_type_scat_dispersion_real
    _atom_type_scat_dispersion_imag
    _atom_type_scat_source
    'C' 'C' 0.0033 0.0016
                         'International Tables Vol C Tables 4.2.6.8 and 6.1.1.4'
    'H' 'H' 0.0000 0.0000
                         'International Tables Vol C Tables 4.2.6.8 and 6.1.1.4'
    'N' 'N' 0.0061 0.0033
                         'International Tables Vol C Tables 4.2.6.8 and 6.1.1.4'
    'O' 'O' 0.0106 0.0060
                         'International Tables Vol C Tables 4.2.6.8 and 6.1.1.4'
    'Br' 'Br' -0.2901 2.4595
                         'International Tables Vol C Tables 4.2.6.8 and 6.1.1.4'
_computing_data_collection     'APEX2 (Bruker, 2004)'
_computing_cell_refinement     'SAINT (Bruker, 2004)'
_computing_data_reduction     'SAINT (Bruker, 2004)'
_computing_structure_solution     'SHELXTL (Sheldrick, 2008)'
_computing_structure_refinement     'SHELXTL (Sheldrick, 2008)'
_computing_molecular_graphics     'SHELXTL (Sheldrick, 2008)'
_computing_publication_material     'SHELXTL (Sheldrick, 2008)'
loop_
    _atom_site_type_symbol
    _atom_site_label
    _atom_site_fract_x
    _atom_site_fract_y
    _atom_site_fract_z
    _atom_site_U_iso_or_equiv
    _atom_site_adp_type
    _atom_site_calc_flag
    _atom_site_refinement_flags
    _atom_site_occupancy
    _atom_site_disorder_assembly
    _atom_site_disorder_group
    Br Br1 0.60721(4) 1.06205(6) 0.066070(11) 0.0784(2) Uani d . 1 . .
    C C1 0.3102(4) 1.0150(4) -0.02299(8) 0.0413(9) Uani d . 1 . .
    C C2 0.3657(3) 0.9857(3) 0.01146(8) 0.0421(9) Uani d . 1 . .
    H H2 0.4503 1.0240 0.0126 0.051 Uiso calc R 1 . .
    C C3 0.3802(4) 0.8413(4) 0.01711(9) 0.0599(12) Uani d . 1 . .
    H H3 0.3900 0.8288 0.0416 0.072 Uiso calc R 1 . .
    C C4 0.4988(5) 0.7874(5) 0.00061(13) 0.105(2) Uani d . 1 . .
    H H4A 0.5138 0.7032 0.0090 0.157 Uiso calc R 1 . .
    H H4B 0.5702 0.8404 0.0060 0.157 Uiso calc R 1 . .
    H H4C 0.4875 0.7845 -0.0236 0.157 Uiso calc R 1 . .
    C C5 0.3284(3) 1.0733(3) 0.06891(8) 0.0367(8) Uani d . 1 . .
    C C6 0.4445(3) 1.0829(3) 0.08348(8) 0.0447(9) Uani d . 1 . .
    C C7 0.4303(4) 1.1255(3) 0.11806(8) 0.0457(9) Uani d . 1 . .
    C C8 0.2303(3) 1.1000(4) 0.09637(7) 0.0398(8) Uani d . 1 . .
    H H8 0.1722 1.1677 0.0894 0.048 Uiso calc R 1 . .
    C C9 0.0390(3) 1.0016(3) 0.11682(8) 0.0410(9) Uani d . 1 . .
    H H9 -0.0103 1.0597 0.1026 0.049 Uiso calc R 1 . .
    C C10 -0.0201(4) 0.8704(3) 0.11490(10) 0.0522(11) Uani d . 1 . .
    H H10 0.0288 0.8163 0.1303 0.063 Uiso calc R 1 . .
    C C11 -0.0114(5) 0.8091(4) 0.07965(11) 0.0685(13) Uani d . 1 . .
    H H11 0.0778 0.8134 0.0728 0.082 Uiso calc R 1 . .
    C C12 -0.1550(4) 0.8779(5) 0.12957(12) 0.0746(14) Uani d . 1 . .
    H H12A -0.2064 0.9322 0.1152 0.090 Uiso calc R 1 . .
    H H12B -0.1925 0.7939 0.1294 0.090 Uiso calc R 1 . .
    C C13 -0.1566(4) 0.9290(5) 0.16525(11) 0.0748(14) Uani d . 1 . .
    H H13A -0.1137 0.8694 0.1801 0.090 Uiso calc R 1 . .
    H H13B -0.2438 0.9361 0.1728 0.090 Uiso calc R 1 . .
    C C14 -0.0928(4) 1.0580(4) 0.16822(9) 0.0602(11) Uani d . 1 . .
    H H14 -0.1425 1.1186 0.1548 0.072 Uiso calc R 1 . .
    C C15 0.0400(3) 1.0516(4) 0.15277(9) 0.0504(10) Uani d . 1 . .
    H H15A 0.0772 1.1358 0.1529 0.061 Uiso calc R 1 . .
    H H15B 0.0929 0.9972 0.1667 0.061 Uiso calc R 1 . .
    C C16 -0.0907(5) 1.1053(5) 0.20473(10) 0.0854(15) Uani d . 1 . .
    H H16A -0.1760 1.1192 0.2124 0.128 Uiso calc R 1 . .
    H H16B -0.0441 1.1835 0.2059 0.128 Uiso calc R 1 . .
    H H16C -0.0506 1.0431 0.2189 0.128 Uiso calc R 1 . .
    C C17 0.2621(5) 0.7689(5) 0.00673(12) 0.0897(16) Uani d . 1 . .
    H H17A 0.2539 0.7706 -0.0175 0.134 Uiso calc R 1 . .
    H H17B 0.1889 0.8078 0.0169 0.134 Uiso calc R 1 . .
    H H17C 0.2687 0.6826 0.0143 0.134 Uiso calc R 1 . .
    C C18 -0.0868(5) 0.8769(5) 0.05239(12) 0.0987(18) Uani d . 1 . .
    H H18A -0.0734 0.8358 0.0309 0.148 Uiso calc R 1 . .
    H H18B -0.0595 0.9636 0.0510 0.148 Uiso calc R 1 . .
    H H18C -0.1754 0.8743 0.0580 0.148 Uiso calc R 1 . .
    C C19 -0.0465(6) 0.6681(5) 0.08090(16) 0.123(2) Uani d . 1 . .
    H H19A -0.1369 0.6595 0.0827 0.185 Uiso calc R 1 . .
    H H19B -0.0070 0.6294 0.1003 0.185 Uiso calc R 1 . .
    H H19C -0.0175 0.6271 0.0606 0.185 Uiso calc R 1 . .
    N N1 0.2878(3) 1.0434(3) 0.03785(6) 0.0450(7) Uani d . 1 . .
    H H1 0.2098 1.0594 0.0330 0.054 Uiso calc R 1 . .
    O O1 0.3055(3) 1.1382(2) 0.12568(5) 0.0479(7) Uani d . 1 . .
    O O2 0.5122(3) 1.1529(3) 0.13854(6) 0.0604(8) Uani d . 1 . .
    O O3 0.1660(2) 0.9901(2) 0.10285(6) 0.0429(6) Uani d . 1 . .
    O O4 0.3943(3) 0.9922(4) -0.04650(6) 0.0843(11) Uani d . 1 . .
    H H4 0.3630 1.0057 -0.0652 0.127 Uiso calc R 1 . .
    O O5 0.2048(3) 1.0509(3) -0.02793(6) 0.0596(8) Uani d . 1 . .
loop_
    _atom_site_aniso_label
    _atom_site_aniso_U_11
    _atom_site_aniso_U_22
    _atom_site_aniso_U_33
    _atom_site_aniso_U_12
    _atom_site_aniso_U_13
    _atom_site_aniso_U_23
    Br1 0.0465(2) 0.1398(5) 0.0488(2) 0.0113(3) -0.0033(2) -0.0117(3)
    C1 0.047(2) 0.051(2) 0.0254(19) 0.0110(19) -0.0007(17) -0.0051(16)
    C2 0.046(2) 0.054(3) 0.0255(18) 0.0083(18) -0.0002(15) -0.0037(16)
    C3 0.093(3) 0.058(3) 0.029(2) 0.023(2) -0.006(2) 0.0020(18)
    C4 0.136(5) 0.091(4) 0.087(4) 0.056(4) 0.017(4) -0.007(3)
    C5 0.050(2) 0.038(2) 0.0221(18) 0.0055(18) 0.0006(16) 0.0007(15)
    C6 0.052(2) 0.057(3) 0.0252(17) -0.002(2) -0.0005(17) 0.0033(16)
    C7 0.061(3) 0.050(2) 0.0257(18) -0.010(2) -0.0028(19) 0.0072(17)
    C8 0.051(2) 0.044(2) 0.0246(18) -0.001(2) 0.0024(16) -0.0045(18)
    C9 0.042(2) 0.047(2) 0.034(2) 0.004(2) 0.0062(17) 0.0082(16)
    C10 0.051(3) 0.051(3) 0.054(2) -0.004(2) -0.003(2) 0.0120(19)
    C11 0.068(3) 0.052(3) 0.086(4) -0.004(2) -0.003(3) -0.018(2)
    C12 0.060(3) 0.081(3) 0.083(4) -0.016(3) 0.007(2) 0.014(3)
    C13 0.064(3) 0.098(4) 0.062(3) -0.004(3) 0.018(2) 0.019(3)
    C14 0.066(3) 0.072(3) 0.043(2) 0.013(3) 0.014(2) 0.014(2)
    C15 0.058(2) 0.058(2) 0.035(2) 0.000(2) 0.0067(18) 0.0044(18)
    C16 0.108(4) 0.099(4) 0.049(3) 0.016(4) 0.030(3) 0.006(3)
    C17 0.132(5) 0.068(3) 0.070(4) -0.016(3) -0.010(3) -0.004(3)
    C18 0.121(5) 0.114(4) 0.061(3) 0.016(4) -0.021(3) -0.026(3)
    C19 0.129(5) 0.064(3) 0.177(6) -0.020(4) -0.007(4) -0.038(4)
    N1 0.0439(17) 0.066(2) 0.0249(15) 0.0106(16) -0.0028(13) -0.0058(15)
    O1 0.0584(18) 0.0629(19) 0.0225(12) -0.0081(13) 0.0048(12) -0.0114(12)
    O2 0.070(2) 0.082(2) 0.0288(14) -0.0203(15) -0.0116(14) -0.0017(13)
    O3 0.0499(15) 0.0424(16) 0.0364(14) -0.0019(13) 0.0063(12) -0.0002(11)
    O4 0.0685(19) 0.158(3) 0.0264(14) 0.041(2) 0.0074(14) 0.0028(16)
    O5 0.0627(19) 0.083(2) 0.0334(15) 0.0299(17) -0.0063(12) -0.0061(14)
_geom_special_details
;
 All esds (except the esd in the dihedral angle between two l.s. planes)
 are estimated using the full covariance matrix.  The cell esds are taken
 into account individually in the estimation of esds in distances, angles
 and torsion angles; correlations between esds in cell parameters are only
 used when they are defined by crystal symmetry.  An approximate (isotropic)
 treatment of cell esds is used for estimating esds involving l.s. planes.
;
loop_
    _geom_bond_atom_site_label_1
    _geom_bond_atom_site_label_2
    _geom_bond_site_symmetry_2
    _geom_bond_distance
    _geom_bond_publ_flag
    Br1 C6 . 1.861(4) ?
    C1 O5 . 1.190(4) ?
    C1 O4 . 1.304(4) ?
    C1 C2 . 1.509(4) ?
    C2 N1 . 1.458(4) ?
    C2 C3 . 1.546(5) ?
    C2 H2 . 0.9800 ?
    C3 C17 . 1.516(6) ?
    C3 C4 . 1.519(6) ?
    C3 H3 . 0.9800 ?
    C4 H4A . 0.9600 ?
    C4 H4B . 0.9600 ?
    C4 H4C . 0.9600 ?
    C5 N1 . 1.334(4) ?
    C5 C6 . 1.355(5) ?
    C5 C8 . 1.523(4) ?
    C6 C7 . 1.442(4) ?
    C7 O2 . 1.217(4) ?
    C7 O1 . 1.356(4) ?
    C8 O3 . 1.366(4) ?
    C8 O1 . 1.457(4) ?
    C8 H8 . 0.9800 ?
    C9 O3 . 1.452(4) ?
    C9 C15 . 1.511(5) ?
    C9 C10 . 1.518(5) ?
    C9 H9 . 0.9800 ?
    C10 C11 . 1.535(5) ?
    C10 C12 . 1.537(6) ?
    C10 H10 . 0.9800 ?
    C11 C18 . 1.515(6) ?
    C11 C19 . 1.532(6) ?
    C11 H11 . 0.9800 ?
    C12 C13 . 1.505(6) ?
    C12 H12A . 0.9700 ?
    C12 H12B . 0.9700 ?
    C13 C14 . 1.522(6) ?
    C13 H13A . 0.9700 ?
    C13 H13B . 0.9700 ?
    C14 C16 . 1.522(5) ?
    C14 C15 . 1.528(5) ?
    C14 H14 . 0.9800 ?
    C15 H15A . 0.9700 ?
    C15 H15B . 0.9700 ?
    C16 H16A . 0.9600 ?
    C16 H16B . 0.9600 ?
    C16 H16C . 0.9600 ?
    C17 H17A . 0.9600 ?
    C17 H17B . 0.9600 ?
    C17 H17C . 0.9600 ?
    C18 H18A . 0.9600 ?
    C18 H18B . 0.9600 ?
    C18 H18C . 0.9600 ?
    C19 H19A . 0.9600 ?
    C19 H19B . 0.9600 ?
    C19 H19C . 0.9600 ?
    N1 H1 . 0.8600 ?
    O4 H4 . 0.8200 ?
loop_
    _geom_angle_atom_site_label_1
    _geom_angle_atom_site_label_2
    _geom_angle_atom_site_label_3
    _geom_angle_site_symmetry_1
    _geom_angle_site_symmetry_3
    _geom_angle
    _geom_angle_publ_flag
    O5 C1 O4 . . 125.2(3) ?
    O5 C1 C2 . . 125.0(3) ?
    O4 C1 C2 . . 109.7(3) ?
    N1 C2 C1 . . 109.7(3) ?
    N1 C2 C3 . . 111.4(3) ?
    C1 C2 C3 . . 111.7(3) ?
    N1 C2 H2 . . 108.0 ?
    C1 C2 H2 . . 108.0 ?
    C3 C2 H2 . . 108.0 ?
    C17 C3 C4 . . 111.9(4) ?
    C17 C3 C2 . . 112.0(4) ?
    C4 C3 C2 . . 112.8(4) ?
    C17 C3 H3 . . 106.5 ?
    C4 C3 H3 . . 106.5 ?
    C2 C3 H3 . . 106.5 ?
    C3 C4 H4A . . 109.5 ?
    C3 C4 H4B . . 109.5 ?
    H4A C4 H4B . . 109.5 ?
    C3 C4 H4C . . 109.5 ?
    H4A C4 H4C . . 109.5 ?
    H4B C4 H4C . . 109.5 ?
    N1 C5 C6 . . 134.1(3) ?
    N1 C5 C8 . . 118.5(3) ?
    C6 C5 C8 . . 107.4(3) ?
    C5 C6 C7 . . 109.3(3) ?
    C5 C6 Br1 . . 131.9(2) ?
    C7 C6 Br1 . . 118.7(3) ?
    O2 C7 O1 . . 121.2(3) ?
    O2 C7 C6 . . 128.8(4) ?
    O1 C7 C6 . . 109.9(3) ?
    O3 C8 O1 . . 110.9(3) ?
    O3 C8 C5 . . 108.3(3) ?
    O1 C8 C5 . . 104.1(3) ?
    O3 C8 H8 . . 111.1 ?
    O1 C8 H8 . . 111.1 ?
    C5 C8 H8 . . 111.1 ?
    O3 C9 C15 . . 112.2(3) ?
    O3 C9 C10 . . 106.5(3) ?
    C15 C9 C10 . . 111.6(3) ?
    O3 C9 H9 . . 108.9 ?
    C15 C9 H9 . . 108.9 ?
    C10 C9 H9 . . 108.9 ?
    C9 C10 C11 . . 113.9(3) ?
    C9 C10 C12 . . 108.3(3) ?
    C11 C10 C12 . . 114.6(4) ?
    C9 C10 H10 . . 106.5 ?
    C11 C10 H10 . . 106.5 ?
    C12 C10 H10 . . 106.5 ?
    C18 C11 C19 . . 110.7(4) ?
    C18 C11 C10 . . 114.3(4) ?
    C19 C11 C10 . . 111.4(4) ?
    C18 C11 H11 . . 106.6 ?
    C19 C11 H11 . . 106.6 ?
    C10 C11 H11 . . 106.6 ?
    C13 C12 C10 . . 112.3(4) ?
    C13 C12 H12A . . 109.1 ?
    C10 C12 H12A . . 109.1 ?
    C13 C12 H12B . . 109.1 ?
    C10 C12 H12B . . 109.1 ?
    H12A C12 H12B . . 107.9 ?
    C12 C13 C14 . . 112.7(3) ?
    C12 C13 H13A . . 109.0 ?
    C14 C13 H13A . . 109.0 ?
    C12 C13 H13B . . 109.0 ?
    C14 C13 H13B . . 109.0 ?
    H13A C13 H13B . . 107.8 ?
    C13 C14 C16 . . 111.8(3) ?
    C13 C14 C15 . . 109.5(3) ?
    C16 C14 C15 . . 112.2(4) ?
    C13 C14 H14 . . 107.7 ?
    C16 C14 H14 . . 107.7 ?
    C15 C14 H14 . . 107.7 ?
    C9 C15 C14 . . 112.5(3) ?
    C9 C15 H15A . . 109.1 ?
    C14 C15 H15A . . 109.1 ?
    C9 C15 H15B . . 109.1 ?
    C14 C15 H15B . . 109.1 ?
    H15A C15 H15B . . 107.8 ?
    C14 C16 H16A . . 109.5 ?
    C14 C16 H16B . . 109.5 ?
    H16A C16 H16B . . 109.5 ?
    C14 C16 H16C . . 109.5 ?
    H16A C16 H16C . . 109.5 ?
    H16B C16 H16C . . 109.5 ?
    C3 C17 H17A . . 109.5 ?
    C3 C17 H17B . . 109.5 ?
    H17A C17 H17B . . 109.5 ?
    C3 C17 H17C . . 109.5 ?
    H17A C17 H17C . . 109.5 ?
    H17B C17 H17C . . 109.5 ?
    C11 C18 H18A . . 109.5 ?
    C11 C18 H18B . . 109.5 ?
    H18A C18 H18B . . 109.5 ?
    C11 C18 H18C . . 109.5 ?
    H18A C18 H18C . . 109.5 ?
    H18B C18 H18C . . 109.5 ?
    C11 C19 H19A . . 109.5 ?
    C11 C19 H19B . . 109.5 ?
    H19A C19 H19B . . 109.5 ?
    C11 C19 H19C . . 109.5 ?
    H19A C19 H19C . . 109.5 ?
    H19B C19 H19C . . 109.5 ?
    C5 N1 C2 . . 124.9(3) ?
    C5 N1 H1 . . 117.6 ?
    C2 N1 H1 . . 117.6 ?
    C7 O1 C8 . . 108.9(2) ?
    C8 O3 C9 . . 117.2(2) ?
    C1 O4 H4 . . 109.5 ?
loop_
    _geom_torsion_atom_site_label_1
    _geom_torsion_atom_site_label_2
    _geom_torsion_atom_site_label_3
    _geom_torsion_atom_site_label_4
    _geom_torsion_site_symmetry_1
    _geom_torsion_site_symmetry_2
    _geom_torsion_site_symmetry_3
    _geom_torsion_site_symmetry_4
    _geom_torsion
    _geom_torsion_publ_flag
    O5 C1 C2 N1 . . . . -17.4(5) ?
    O4 C1 C2 N1 . . . . 164.1(3) ?
    O5 C1 C2 C3 . . . . 106.6(4) ?
    O4 C1 C2 C3 . . . . -71.9(4) ?
    N1 C2 C3 C17 . . . . 76.8(4) ?
    C1 C2 C3 C17 . . . . -46.2(4) ?
    N1 C2 C3 C4 . . . . -155.9(3) ?
    C1 C2 C3 C4 . . . . 81.1(4) ?
    N1 C5 C6 C7 . . . . 177.2(4) ?
    C8 C5 C6 C7 . . . . -5.1(4) ?
    N1 C5 C6 Br1 . . . . 1.8(6) ?
    C8 C5 C6 Br1 . . . . 179.5(3) ?
    C5 C6 C7 O2 . . . . -174.9(4) ?
    Br1 C6 C7 O2 . . . . 1.2(5) ?
    C5 C6 C7 O1 . . . . 2.2(4) ?
    Br1 C6 C7 O1 . . . . 178.3(2) ?
    N1 C5 C8 O3 . . . . 66.1(4) ?
    C6 C5 C8 O3 . . . . -112.0(3) ?
    N1 C5 C8 O1 . . . . -175.8(3) ?
    C6 C5 C8 O1 . . . . 6.1(4) ?
    O3 C9 C10 C11 . . . . -51.4(4) ?
    C15 C9 C10 C11 . . . . -174.1(3) ?
    O3 C9 C10 C12 . . . . 179.8(3) ?
    C15 C9 C10 C12 . . . . 57.1(4) ?
    C9 C10 C11 C18 . . . . -65.5(5) ?
    C12 C10 C11 C18 . . . . 60.0(5) ?
    C9 C10 C11 C19 . . . . 168.0(4) ?
    C12 C10 C11 C19 . . . . -66.5(5) ?
    C9 C10 C12 C13 . . . . -56.3(5) ?
    C11 C10 C12 C13 . . . . 175.3(4) ?
    C10 C12 C13 C14 . . . . 55.7(5) ?
    C12 C13 C14 C16 . . . . -177.6(4) ?
    C12 C13 C14 C15 . . . . -52.6(5) ?
    O3 C9 C15 C14 . . . . -177.3(3) ?
    C10 C9 C15 C14 . . . . -57.9(4) ?
    C13 C14 C15 C9 . . . . 53.7(4) ?
    C16 C14 C15 C9 . . . . 178.5(3) ?
    C6 C5 N1 C2 . . . . 13.4(6) ?
    C8 C5 N1 C2 . . . . -164.1(3) ?
    C1 C2 N1 C5 . . . . -156.4(3) ?
    C3 C2 N1 C5 . . . . 79.5(4) ?
    O2 C7 O1 C8 . . . . 179.3(3) ?
    C6 C7 O1 C8 . . . . 1.9(4) ?
    O3 C8 O1 C7 . . . . 111.4(3) ?
    C5 C8 O1 C7 . . . . -4.8(4) ?
    O1 C8 O3 C9 . . . . 91.0(3) ?
    C5 C8 O3 C9 . . . . -155.3(3) ?
    C15 C9 O3 C8 . . . . -68.8(3) ?
    C10 C9 O3 C8 . . . . 168.9(3) ?
loop_
    _geom_hbond_atom_site_label_D
    _geom_hbond_atom_site_label_H
    _geom_hbond_atom_site_label_A
    _geom_hbond_site_symmetry_A
    _geom_hbond_distance_DH
    _geom_hbond_distance_HA
    _geom_hbond_distance_DA
    _geom_hbond_angle_DHA
    N1 H1 O5 7_465 0.86 2.28 3.047(4) 148.6
    O4 H4 O2 3_654 0.82 1.83 2.615(3) 159.7
data_global
_journal_date_recd_electronic     2009-06-13
_journal_date_accepted     2009-07-05
_journal_name_full     'Acta Crystallographica, Section E'
_journal_year     2009
_journal_volume     65
_journal_issue      8
_journal_page_first     o1838
_journal_page_last     o1838
_journal_paper_category     QO
_journal_coeditor_code     XU2542
_publ_contact_author_name     'Zhao-yang Wang'
_publ_contact_author_address
;
School of Chemistry and Environment
South China Normal University
Guangzhou 510006
People's Republic of China
;
_publ_contact_author_email     'wangwangzhaoyang@tom.com'
_publ_contact_author_fax     '86 20 39310187'
_publ_contact_author_phone     '86 20 39310258'
_publ_section_title
;\
<i>N</i>-{4-Bromo-2-[(<i>S</i>)-menthyloxy]-5-oxo-2,5-dihydro-3-furyl}-\
<i>L</i>-valine
;
loop_
    _publ_author_name
    _publ_author_address
    'Xiu-Mei Song'
;
School of Chemistry and the Environment
South China Normal University
Guangzhou 510006
People's Republic of China
;
    'Zhao-Yang Li'
;
School of Chemistry and the Environment
South China Normal University
Guangzhou 510006
People's Republic of China
;
    'Zhao-Yang Wang'
;
School of Chemistry and the Environment
South China Normal University
Guangzhou 510006
People's Republic of China
;
    'Jian-Hua Fu'
;
School of Chemistry and the Environment
South China Normal University
Guangzhou 510006
People's Republic of China
;
