# Supplementary material for: N-{4-Bromo-2-[(S)-menth­yloxy]-5-oxo-2,5-dihydro-3-fur­yl}-l-valine
Source: Acta Crystallogr Sect E Struct Rep Online. 2009 Jul 11;65(Pt 8):o1838. doi: 10.1107/S1600536809026129 (PMC2977280; doi:10.1107/S1600536809026129)
Supplement: Supplementary file 2 [file e-65-o1838-Isup2.hkl]

#
# h,k,l, Fc-squared, Fo-squared, sigma(Fo-squared) and status flag
#
data_I
_shelx_title ' 1 in P4(3)2(1)2'
_shelx_refln_list_code          4
_shelx_F_calc_maximum      301.20
_exptl_crystal_F_000      1808.00
_reflns_d_resolution_high  0.8410
 
loop_
 _symmetry_equiv_pos_as_xyz
 'x, y, z'
 '-x, -y, z+1/2'
 '-y+1/2, x+1/2, z+3/4'
 'y+1/2, -x+1/2, z+1/4'
 '-x+1/2, y+1/2, -z+3/4'
 'x+1/2, -y+1/2, -z+1/4'
 'y, x, -z'
 '-y, -x, -z+1/2'
 
_cell_length_a    10.5409
_cell_length_b    10.5409
_cell_length_c    39.3880
_cell_angle_alpha  90.000
_cell_angle_beta   90.000
_cell_angle_gamma  90.000
 
_shelx_F_squared_multiplier     1.000
 
loop_
 _refln_index_h
 _refln_index_k
 _refln_index_l
 _refln_F_squared_calc
 _refln_F_squared_meas
 _refln_F_squared_sigma
 _refln_observed_status
   1   1   0    17147.93    18673.38    786.06 o
   0   2   0    90318.91    86135.20   3633.94 o
   1   2   0    16430.62    17139.17    441.76 o
   2   2   0     4443.17     4374.72    161.02 o
   1   3   0     3087.74     2967.58     75.06 o
   2   3   0      697.52      740.02     22.66 o
   3   3   0     5220.78     5349.48    198.61 o
   0   4   0     8451.34     8508.68    279.93 o
   1   4   0     1336.91     1368.75     38.59 o
   2   4   0    17875.59    18583.73    429.11 o
   3   4   0     3125.97     2984.27     81.67 o
   4   4   0      157.02      236.77     29.16 o
   1   5   0     7880.24     8189.13    191.67 o
   2   5   0     3504.16     3426.83     89.06 o
   3   5   0     2547.60     2738.51     72.46 o
   4   5   0     1193.23     1082.16     37.42 o
   5   5   0       21.86       -1.49     40.97 o
   0   6   0      206.54      131.41     20.92 o
   1   6   0     2358.58     2431.03     70.86 o
   2   6   0       57.31       24.56     16.58 o
   3   6   0     6750.29     6725.09    192.17 o
   4   6   0      267.25      310.34     27.35 o
   5   6   0      128.53      131.04     31.57 o
   6   6   0     2464.26     2616.58    135.48 o
   1   7   0      250.24      316.04     23.00 o
   2   7   0     6484.38     5998.79    161.98 o
   3   7   0       17.40       14.08     25.84 o
   4   7   0     5402.34     4922.05    146.11 o
   5   7   0      115.43      109.87     39.42 o
   6   7   0      258.67      238.94     40.69 o
   7   7   0      283.98      392.64     85.89 o
   0   8   0      226.02      191.18     54.82 o
   1   8   0       18.26        8.56     28.17 o
   2   8   0       47.69       76.69     31.97 o
   3   8   0     1006.72      904.15     49.10 o
   4   8   0       11.83       -3.92     30.37 o
   5   8   0      407.60      415.38     44.32 o
   6   8   0        5.56      -44.38     39.51 o
   7   8   0        1.33       23.36     45.62 o
   8   8   0      162.33      255.51     70.74 o
   1   9   0      878.29      927.84     52.29 o
   2   9   0        4.02       11.89     35.39 o
   3   9   0      828.75      929.66     54.06 o
   4   9   0      235.96       52.44     46.03 o
   5   9   0      123.47       56.54     61.20 o
   6   9   0        1.90       46.09     53.15 o
   7   9   0        5.31      -44.45     48.00 o
   8   9   0        2.91       57.60     52.48 o
   0  10   0      923.35     1255.06    162.51 o
   1  10   0      439.56      512.73     67.00 o
   2  10   0      298.18      280.07     45.44 o
   3  10   0      930.49     1132.61     64.64 o
   4  10   0       17.46       23.69     46.13 o
   5  10   0       58.68       49.71     55.21 o
   6  10   0        2.68       33.46     57.61 o
   7  10   0       16.41       -9.21     60.95 o
   1  11   0      132.92      153.60     58.72 o
   2  11   0      468.55      678.87     62.59 o
   3  11   0       36.69       78.43     52.03 o
   4  11   0      317.99      362.89     62.89 o
   5  11   0       24.01       46.91     71.79 o
   6  11   0        0.71      -26.52     65.03 o
   0  12   0       12.62      -49.98     88.34 o
   1  12   0       47.74       83.49     62.29 o
   2  12   0       62.61      -26.68     62.35 o
   3  12   0      159.61      113.40     69.41 o
   0   1   1    15595.35    15609.18    643.70 o
   1   1   1     2145.51     2265.73     76.48 o
  -1   2   1    14698.29    15678.56    479.71 o
   0   2   1     2783.38     2865.93     71.50 o
   1   2   1    15154.20    16489.42    440.94 o
   2   2   1      968.09     1059.10     32.60 o
  -2   3   1      796.24      820.46     29.51 o
  -1   3   1    24274.72    25043.89    558.46 o
   0   3   1    25254.95    25533.53    652.60 o
   1   3   1    22855.87    23397.86    589.81 o
   2   3   1      941.95      876.63     25.37 o
   3   3   1      169.34      186.78     15.51 o
  -3   4   1     4655.36     4642.26    111.30 o
  -2   4   1     3071.13     3393.83     89.56 o
  -1   4   1     1221.92     1209.07     36.05 o
   0   4   1    11536.89    11806.12    287.67 o
   1   4   1     1730.20     1693.40     42.49 o
   2   4   1     3832.36     4191.71     95.97 o
   3   4   1     3564.40     3673.83    110.56 o
   4   4   1      115.81      124.12     16.00 o
  -4   5   1     4313.86     4237.78    114.28 o
  -3   5   1     3558.50     3564.86     93.80 o
  -2   5   1      480.26      526.68     21.26 o
  -1   5   1     4180.61     4194.09     99.97 o
   0   5   1     5623.41     5623.90    133.31 o
   1   5   1     4067.32     4135.42    106.47 o
   2   5   1      861.64      914.79     30.14 o
   3   5   1     3735.70     3716.37     94.07 o
   4   5   1     4342.15     4176.62    114.17 o
   5   5   1       65.81       83.25     21.91 o
  -5   6   1     2164.97     2310.99     85.09 o
  -4   6   1       97.31       85.65     24.93 o
  -3   6   1     1101.41     1153.72     42.99 o
  -2   6   1      876.32      924.52     31.17 o
  -1   6   1      426.12      441.37     18.05 o
   0   6   1      789.74      762.89     26.28 o
   1   6   1      166.33      136.07     18.66 o
   2   6   1      763.09      787.44     30.45 o
   3   6   1     1018.53     1045.47     43.01 o
   4   6   1      157.52      147.48     24.74 o
   5   6   1     2318.54     2294.36     84.92 o
   6   6   1      351.45      500.31     43.46 o
  -6   7   1      215.14      210.23     38.07 o
  -5   7   1      227.06      337.89     58.37 o
  -4   7   1        9.36        0.05     25.92 o
  -3   7   1     2135.02     2101.49     71.21 o
  -2   7   1     1055.26     1066.84     43.50 o
  -1   7   1     6214.49     6250.91    173.99 o
   0   7   1      463.69      432.06     27.99 o
   1   7   1     6415.37     6520.55    163.07 o
   2   7   1     1202.05     1132.91     41.50 o
   3   7   1     2106.62     2067.07     70.72 o
   4   7   1        2.35       46.31     27.49 o
   5   7   1      260.00      342.56     37.94 o
   6   7   1      242.35      197.47     39.24 o
   7   7   1      173.76      180.72     42.05 o
  -7   8   1      194.21      140.56     46.44 o
  -6   8   1      512.34      482.93     59.67 o
  -5   8   1      110.51      145.49     39.66 o
  -4   8   1      439.54      455.10     35.88 o
  -3   8   1      341.30      401.55     39.36 o
  -2   8   1      395.37      393.33     37.90 o
  -1   8   1      142.32      145.28     29.65 o
   0   8   1      558.33      589.21     45.40 o
   1   8   1       69.63       40.12     29.61 o
   2   8   1      507.96      547.99     39.96 o
   3   8   1      362.73      427.11     38.79 o
   4   8   1      430.00      405.30     36.09 o
   5   8   1       76.93       97.81     38.06 o
   6   8   1      404.17      428.57     46.17 o
   7   8   1      188.96      232.85     67.06 o
   8   8   1       92.96        7.16     47.95 o
  -8   9   1       28.59       41.11     52.62 o
  -7   9   1       82.35       35.39     47.61 o
  -6   9   1      134.14      186.45     52.84 o
  -5   9   1       27.50       48.41     50.77 o
  -4   9   1      259.19      335.24     49.03 o
  -3   9   1      215.05      236.71     39.44 o
  -2   9   1      354.95      390.08     42.03 o
  -1   9   1       84.82      134.57     35.97 o
   0   9   1       55.38       80.30     36.69 o
   1   9   1      121.09       91.11     35.52 o
   2   9   1      394.99      414.64     42.13 o
   3   9   1      235.91      191.46     36.75 o
   4   9   1      169.59      207.89     49.16 o
   5   9   1       36.67        6.65     48.31 o
   6   9   1      134.04       40.92     60.18 o
   7   9   1       72.77       46.38     48.34 o
   8   9   1       19.62      -76.30     52.21 o
  -7  10   1       45.40       60.50     63.10 o
  -6  10   1      263.67      237.45     68.46 o
  -5  10   1      266.93      384.01     58.53 o
  -4  10   1      113.95      169.00     52.82 o
  -3  10   1      707.30      698.65     53.57 o
  -2  10   1      141.64      104.65     43.71 o
  -1  10   1      199.54      271.93     47.67 o
   0  10   1      210.31      178.52     93.26 o
   1  10   1      153.78      142.89     49.71 o
   2  10   1      157.10      217.69     45.02 o
   3  10   1      717.31      875.79     57.42 o
   4  10   1      140.28      200.10     49.73 o
   5  10   1      238.21      349.48     60.83 o
   6  10   1      271.67      304.33     61.88 o
   7  10   1       49.64       50.71     65.96 o
  -6  11   1       11.78      -43.60     64.57 o
  -5  11   1       51.75      -11.51     71.45 o
  -4  11   1       63.40      125.27     57.25 o
  -3  11   1        3.22       40.46     48.79 o
  -2  11   1      192.55      173.92     53.77 o
  -1  11   1      303.73      373.61     68.58 o
   0  11   1      178.77      189.25     77.15 o
   1  11   1      294.19      360.49     61.15 o
   2  11   1      164.80      145.75     54.90 o
   3  11   1        0.24        6.16     50.40 o
   4  11   1       49.52      113.22     55.36 o
   5  11   1       46.05       95.04     61.59 o
   6  11   1       23.46       17.12     66.92 o
  -3  12   1       19.30     -101.55     67.70 o
  -2  12   1      143.88      198.48     64.28 o
  -1  12   1       29.97      -11.09     63.80 o
   0  12   1      276.25      354.74     65.32 o
   1  12   1       32.64      -46.53     60.86 o
   2  12   1      145.86      166.03     63.44 o
   3  12   1       26.71       35.09     69.09 o
   0   1   2     3984.97     4433.10    147.73 o
   1   1   2     1310.97     1347.20     38.67 o
  -1   2   2    14739.06    15502.34    428.77 o
   0   2   2      291.92      284.66     10.88 o
   1   2   2    17515.24    17789.11    429.04 o
   2   2   2    22899.85    22864.45    583.38 o
  -2   3   2     9230.39     8966.51    229.78 o
  -1   3   2     1880.50     2038.65     47.85 o
   0   3   2    21816.64    21636.89    553.56 o
   1   3   2     1777.95     1853.63     54.05 o
   2   3   2     9126.37     8795.93    228.77 o
   3   3   2    14297.77    14041.74    384.01 o
  -3   4   2     4025.50     4064.32    112.82 o
  -2   4   2     5495.99     5382.57    128.38 o
  -1   4   2     7947.32     8262.12    198.82 o
   0   4   2     2927.67     3114.81     82.81 o
   1   4   2     8552.25     8892.87    223.17 o
   2   4   2     5609.05     5506.21    136.55 o
   3   4   2     4265.65     4362.09    106.99 o
   4   4   2     2059.50     1968.31     57.63 o
  -4   5   2      105.37      105.53     17.40 o
  -3   5   2     1111.48     1136.14     35.55 o
  -2   5   2     2269.48     2208.32     61.00 o
  -1   5   2      474.19      503.79     21.12 o
   0   5   2    12864.69    13261.83    323.65 o
   1   5   2      171.22      196.73     21.51 o
   2   5   2     2683.27     2724.27     66.03 o
   3   5   2      959.51      953.51     36.16 o
   4   5   2      147.44      181.94     18.54 o
   5   5   2        3.76        0.30     21.83 o
  -5   6   2      413.10      488.11     38.32 o
  -4   6   2     1030.65     1063.27     44.49 o
  -3   6   2      129.75      106.20     23.32 o
  -2   6   2     1573.90     1529.95     44.99 o
  -1   6   2      342.22      388.46     21.31 o
   0   6   2       30.54       18.28     13.71 o
   1   6   2      251.85      261.25     19.47 o
   2   6   2     1479.58     1432.18     44.66 o
   3   6   2      234.75      243.10     24.52 o
   4   6   2     1061.68     1097.69     45.01 o
   5   6   2      554.29      616.95     47.29 o
   6   6   2      747.05      851.42     53.48 o
  -6   7   2      199.03      194.99     40.19 o
  -5   7   2      892.59      874.50     49.21 o
  -4   7   2      268.30      310.69     31.50 o
  -3   7   2      335.60      435.54     31.88 o
  -2   7   2     1458.56     1524.69     51.32 o
  -1   7   2      642.17      640.90     35.35 o
   0   7   2      304.36      285.73     25.37 o
   1   7   2      803.68      832.99     31.69 o
   2   7   2     1414.73     1486.04     48.51 o
   3   7   2      437.04      524.88     32.99 o
   4   7   2      434.12      519.17     32.95 o
   5   7   2      825.11      872.38     50.58 o
   6   7   2      196.23      184.18     53.48 o
   7   7   2      433.70      384.69     45.68 o
  -7   8   2       18.54        8.55     45.39 o
  -6   8   2      350.70      285.83     52.51 o
  -5   8   2      324.65      315.02     55.54 o
  -4   8   2      646.79      656.40     40.25 o
  -3   8   2      138.55      161.53     33.63 o
  -2   8   2      531.55      547.68     40.37 o
  -1   8   2      517.88      490.36     36.84 o
   0   8   2      175.78      204.77     28.08 o
   1   8   2      762.69      731.43     39.18 o
   2   8   2      632.88      660.69     42.43 o
   3   8   2       73.02      110.64     29.53 o
   4   8   2      597.54      662.30     41.55 o
   5   8   2      381.15      459.74     49.52 o
   6   8   2      302.97      274.16     48.24 o
   7   8   2        5.60      -38.60     40.55 o
   8   8   2       12.32      -38.53     48.27 o
  -8   9   2       34.94       43.58     53.32 o
  -7   9   2        3.78      -55.72     45.42 o
  -6   9   2       35.32       42.66     54.16 o
  -5   9   2      107.26       77.74     49.85 o
  -4   9   2        3.68      -12.34     37.92 o
  -3   9   2      168.83       78.89     38.70 o
  -2   9   2      293.29      219.85     38.90 o
  -1   9   2     2049.67     1977.28     77.29 o
   0   9   2      865.95      849.24     50.76 o
   1   9   2     1896.47     1836.73     77.41 o
   2   9   2      272.06      246.35     38.60 o
   3   9   2      121.19      100.82     39.10 o
   4   9   2       11.75      -12.91     46.08 o
   5   9   2      150.68       67.91     50.53 o
   6   9   2       73.02       43.30     45.32 o
   7   9   2       16.82      -33.74     47.24 o
   8   9   2       25.33       46.25     53.00 o
  -7  10   2       30.42      -95.09     63.39 o
  -6  10   2       50.35      108.65     58.59 o
  -5  10   2       10.50       80.46     54.98 o
  -4  10   2      151.82      243.69     54.82 o
  -3  10   2      185.91       86.87     43.45 o
  -2  10   2      224.06      214.40     44.26 o
  -1  10   2      832.80      771.03     63.98 o
   0  10   2      276.47      329.91     54.76 o
   1  10   2      926.38      867.46     59.15 o
   2  10   2      143.75       40.15     42.64 o
   3  10   2      191.62      155.54     45.25 o
   4  10   2      136.95       99.02     49.45 o
   5  10   2       27.34      145.74     57.91 o
   6  10   2       58.14      185.03     57.96 o
   7  10   2       31.46       -2.82     61.41 o
  -5  11   2       10.94      -74.92     70.88 o
  -4  11   2      138.19      232.58     62.00 o
  -3  11   2       95.21       70.24     47.65 o
  -2  11   2      153.76       93.18     52.28 o
  -1  11   2      152.83      141.09     50.32 o
   0  11   2       38.71       97.92     57.85 o
   1  11   2      167.65      149.45     55.25 o
   2  11   2      175.32      149.04     54.72 o
   3  11   2       62.58       22.42     77.51 o
   4  11   2      134.14      267.57     61.21 o
   5  11   2       21.76       88.67     64.60 o
  -3  12   2       76.94      -48.09     78.67 o
  -2  12   2       58.12       64.64     59.80 o
  -1  12   2      119.39       94.52     61.82 o
   0  12   2        4.59      -89.36     59.57 o
   1  12   2      129.70      137.70     77.27 o
   2  12   2       60.79       55.70     62.36 o
   3  12   2       75.77       77.84     81.05 o
   0   1   3       66.53       78.31      5.02 o
   1   1   3      203.29      224.67     11.75 o
  -1   2   3    38719.50    39924.75    947.96 o
   0   2   3       39.60       36.15      6.66 o
   1   2   3    42139.89    42968.78   1062.44 o
   2   2   3    29950.07    29815.43    761.28 o
  -2   3   3     7446.06     7578.58    205.15 o
  -1   3   3     7838.63     7954.41    200.01 o
   0   3   3    25022.14    25417.97    584.19 o
   1   3   3     7510.73     7446.26    189.09 o
   2   3   3     7938.75     8121.06    192.71 o
   3   3   3     2286.26     2369.81     64.87 o
  -3   4   3     1304.68     1431.19     46.16 o
  -2   4   3    13056.74    13166.48    326.78 o
  -1   4   3     1298.81     1318.25     36.42 o
   0   4   3     6855.40     6520.88    160.77 o
   1   4   3     1447.79     1473.41     39.52 o
   2   4   3    13631.12    13723.22    348.15 o
   3   4   3     1622.97     1649.19     45.91 o
   4   4   3     1544.72     1620.64     52.32 o
  -4   5   3      825.78      756.86     37.17 o
  -3   5   3     2046.34     2003.06     57.24 o
  -2   5   3     1756.11     1770.13     40.93 o
  -1   5   3     7818.74     7782.34    181.18 o
   0   5   3      115.50      171.58     15.30 o
   1   5   3     7838.45     7660.89    203.43 o
   2   5   3     1175.37     1196.64     42.59 o
   3   5   3     2230.98     2225.93     62.39 o
   4   5   3      847.65      816.16     31.62 o
   5   5   3     3181.78     3111.34     95.71 o
  -5   6   3      148.81      171.45     26.51 o
  -4   6   3     1068.20     1118.31     46.93 o
  -3   6   3     3475.52     3418.90    106.19 o
  -2   6   3     1271.92     1255.24     42.98 o
  -1   6   3     4373.84     4455.17    110.89 o
   0   6   3     4978.48     4872.60    123.24 o
   1   6   3     4640.30     4785.70    118.76 o
   2   6   3     1556.93     1555.98     43.89 o
   3   6   3     3624.01     3701.89    107.10 o
   4   6   3     1348.80     1380.98     72.40 o
   5   6   3      128.91      205.75     33.53 o
   6   6   3      697.61      621.96     43.75 o
  -6   7   3      836.07      937.23     52.80 o
  -5   7   3      176.05      174.05     36.29 o
  -4   7   3      436.86      322.10     31.55 o
  -3   7   3      594.36      554.30     36.41 o
  -2   7   3     1005.02     1112.89     41.70 o
  -1   7   3     2857.70     2755.79     87.83 o
   0   7   3     3875.13     3836.98    108.82 o
   1   7   3     2898.16     2792.45     76.67 o
   2   7   3     1058.05     1130.33     39.99 o
   3   7   3      728.14      717.92     49.36 o
   4   7   3      462.12      383.59     31.73 o
   5   7   3      121.25      122.02     35.12 o
   6   7   3      805.68      853.84     53.26 o
   7   7   3      202.11      146.16     43.04 o
  -7   8   3      498.96      523.04     52.43 o
  -6   8   3      268.93      187.13     43.72 o
  -5   8   3      354.33      429.83     44.34 o
  -4   8   3      683.58      694.47     41.24 o
  -3   8   3      388.13      331.48     48.06 o
  -2   8   3       47.63       65.95     30.94 o
  -1   8   3     1049.68     1136.88     48.46 o
   0   8   3       96.93       80.49     26.18 o
   1   8   3     1054.29     1093.11     48.40 o
   2   8   3       36.84      -31.31     31.18 o
   3   8   3      359.31      441.67     31.80 o
   4   8   3      650.33      672.71     40.70 o
   5   8   3      382.99      525.09     58.39 o
   6   8   3      235.33      199.64     42.24 o
   7   8   3      509.68      524.47     51.01 o
   8   8   3       68.24        6.66     48.76 o
  -8   9   3      106.00       54.48     54.35 o
  -7   9   3       72.78       87.03     49.79 o
  -6   9   3      293.72      373.60     60.34 o
  -5   9   3      414.47      391.80     56.18 o
  -4   9   3       50.06       13.53     39.33 o
  -3   9   3     1066.40     1079.50     77.69 o
  -2   9   3        8.11      -51.42     39.26 o
  -1   9   3      278.37      259.30     38.38 o
   0   9   3       49.75       78.01     36.34 o
   1   9   3      256.66      273.75     50.96 o
   2   9   3       16.18      -43.93     36.14 o
   3   9   3     1362.76     1371.26     62.34 o
   4   9   3       31.91       24.73     41.02 o
   5   9   3      495.09      464.36     56.94 o
   6   9   3      263.77      314.15     57.81 o
   7   9   3       73.12       53.46     50.13 o
   8   9   3       99.37      114.16     53.20 o
  -7  10   3       53.90      102.28     62.38 o
  -6  10   3       70.40       46.28     61.15 o
  -5  10   3      120.10       70.29     56.91 o
  -4  10   3      843.14      813.28     67.89 o
  -3  10   3        7.47      -11.18     54.51 o
  -2  10   3       85.02      105.34     41.65 o
  -1  10   3      178.22      124.03     45.77 o
   0  10   3      729.69      684.15     62.35 o
   1  10   3      168.38      157.86     46.17 o
   2  10   3       41.41       18.55     41.30 o
   3  10   3        4.51       16.50     42.84 o
   4  10   3      868.57     1027.20     71.31 o
   5  10   3       81.39       51.59     72.95 o
   6  10   3       73.95       48.43     61.15 o
   7  10   3       42.42        7.27     83.45 o
  -5  11   3       87.08       93.83     69.49 o
  -4  11   3        2.09       31.78     56.44 o
  -3  11   3      111.69      127.71     49.91 o
  -2  11   3      181.65      279.12     74.52 o
  -1  11   3      496.18      537.74     58.99 o
   0  11   3      225.45      246.65     60.81 o
   1  11   3      521.67      536.45     62.95 o
   2  11   3      150.90      175.74     53.34 o
   3  11   3      104.80       60.13     62.85 o
   4  11   3        0.55       44.04     68.50 o
   5  11   3       71.19       88.83     73.27 o
  -3  12   3      140.73       80.71     67.77 o
  -2  12   3      187.56      148.12     91.26 o
  -1  12   3      244.24      381.62     67.40 o
   0  12   3      150.39      206.93     62.83 o
   1  12   3      275.09      306.16     67.37 o
   2  12   3      169.09       89.57     87.87 o
   3  12   3      147.86      120.33     72.11 o
   0   0   4    39328.49    40921.37   2864.91 o
   0   1   4    38500.03    39108.22   1059.91 o
   1   1   4    16311.68    15764.78    427.85 o
  -1   2   4    12584.52    13607.17    344.97 o
   0   2   4    14730.03    14935.09    344.30 o
   1   2   4    14071.86    15010.46    368.81 o
   2   2   4     2836.17     2988.26     79.24 o
  -2   3   4      302.58      294.94     13.20 o
  -1   3   4      491.82      537.52     18.13 o
   0   3   4     7283.77     6972.20    162.82 o
   1   3   4      600.32      608.86     20.00 o
   2   3   4      385.73      377.91     14.25 o
   3   3   4     1024.56     1076.77     34.32 o
  -3   4   4      596.04      626.79     21.83 o
  -2   4   4      539.74      571.24     21.06 o
  -1   4   4     4237.71     4116.18    102.53 o
   0   4   4     5044.33     5142.67    127.61 o
   1   4   4     4667.60     4592.89    115.56 o
   2   4   4      236.21      270.83     21.60 o
   3   4   4      452.74      477.45     21.84 o
   4   4   4     2153.84     2240.90     60.35 o
  -4   5   4      745.65      695.14     32.78 o
  -3   5   4     4692.86     4695.58    118.85 o
  -2   5   4     1137.24     1131.37     32.24 o
  -1   5   4     5818.04     5911.83    151.00 o
   0   5   4    12689.25    12764.05    311.28 o
   1   5   4     6401.67     6312.24    163.10 o
   2   5   4     1112.73     1100.79     34.74 o
   3   5   4     4795.51     4711.09    127.36 o
   4   5   4      740.93      692.87     29.87 o
   5   5   4       31.41       41.37     22.54 o
  -5   6   4      625.51      600.97     36.33 o
  -4   6   4     4845.19     4671.80    136.64 o
  -3   6   4      122.08      128.79     23.36 o
  -2   6   4     3839.48     3726.13     89.63 o
  -1   6   4     8192.30     8598.98    206.59 o
   0   6   4     1360.16     1328.75     40.52 o
   1   6   4     8807.84     9063.43    219.53 o
   2   6   4     3614.75     3543.10     90.61 o
   3   6   4      145.43      163.58     23.43 o
   4   6   4     4608.72     4635.35    137.25 o
   5   6   4      655.65      708.06     49.94 o
   6   6   4      311.03      262.42     37.85 o
  -6   7   4       53.23       63.07     39.07 o
  -5   7   4      488.20      498.86     44.29 o
  -4   7   4      401.95      386.94     30.94 o
  -3   7   4     3071.77     2784.00     83.57 o
  -2   7   4      231.00      218.17     24.07 o
  -1   7   4     2078.09     2094.46     72.63 o
   0   7   4     1756.30     1972.58     63.01 o
   1   7   4     2321.17     2287.29     63.42 o
   2   7   4      217.57      225.29     32.10 o
   3   7   4     2563.88     2421.67     83.30 o
   4   7   4      292.98      296.12     30.89 o
   5   7   4      381.40      456.50     45.36 o
   6   7   4       37.05       48.06     36.77 o
   7   7   4       82.15       -8.03     40.77 o
  -7   8   4       23.00       95.84     45.67 o
  -6   8   4       66.47       70.63     47.29 o
  -5   8   4      278.47      260.64     40.85 o
  -4   8   4     1319.14     1255.85     53.27 o
  -3   8   4      668.36      656.62     45.08 o
  -2   8   4     1160.61     1093.29     51.65 o
  -1   8   4        0.79       10.13     30.91 o
   0   8   4       29.65       -4.65     25.48 o
   1   8   4        8.35      -17.29     27.45 o
   2   8   4     1199.86     1132.23     56.08 o
   3   8   4      780.41      847.70     39.38 o
   4   8   4     1279.79     1249.89     53.64 o
   5   8   4      253.09      251.42     40.57 o
   6   8   4       37.35       16.48     39.29 o
   7   8   4       47.84       74.74     44.67 o
   8   8   4       74.97      103.93     49.13 o
  -8   9   4       50.49        4.62     53.16 o
  -7   9   4      124.19      197.86     58.61 o
  -6   9   4      131.04      102.58     56.64 o
  -5   9   4       38.13        4.35     51.84 o
  -4   9   4      528.46      684.16     49.08 o
  -3   9   4      117.68      120.62     40.61 o
  -2   9   4      670.08      685.04     52.35 o
  -1   9   4       41.97       -5.57     35.39 o
   0   9   4      884.15      901.04     50.98 o
   1   9   4       47.25       21.25     43.70 o
   2   9   4      715.32      761.78     51.79 o
   3   9   4      105.24      152.41     38.81 o
   4   9   4      481.71      576.35     58.46 o
   5   9   4       63.65       74.26     50.62 o
   6   9   4      171.50      231.13     47.40 o
   7   9   4      122.46      109.60     50.63 o
   8   9   4       75.30       43.55     52.90 o
  -7  10   4       31.96      -15.75     62.78 o
  -6  10   4       23.91      -49.04     57.11 o
  -5  10   4       43.98       49.98     55.28 o
  -4  10   4      111.64      169.52     62.01 o
  -3  10   4      165.12      146.01     49.03 o
  -2  10   4      486.47      461.44     46.67 o
  -1  10   4      140.10      120.93     46.00 o
   0  10   4       34.23       53.85     48.08 o
   1  10   4      230.26      229.11     46.66 o
   2  10   4      349.07      326.39     45.61 o
   3  10   4      219.74      317.67     47.08 o
   4  10   4       85.31       28.61     69.31 o
   5  10   4       44.82      107.32     56.61 o
   6  10   4       23.68      -22.08     62.29 o
   7  10   4       44.52      -89.17     63.55 o
  -5  11   4      171.71      345.73     77.80 o
  -4  11   4       44.88      106.13     67.64 o
  -3  11   4      393.54      548.67     54.79 o
  -2  11   4       61.75       57.73     52.77 o
  -1  11   4       72.52       40.87     60.77 o
   0  11   4      119.51      148.25     54.97 o
   1  11   4       91.68      133.03     64.95 o
   2  11   4       72.52       66.10     53.29 o
   3  11   4      457.75      375.82     67.98 o
   4  11   4       58.68      -16.94     66.10 o
   5  11   4      159.36      243.01     76.69 o
  -3  12   4        2.12      -23.82     80.92 o
  -2  12   4      188.58       93.24     57.56 o
  -1  12   4       14.27      -28.60     62.64 o
   0  12   4       23.32       64.85     62.47 o
   1  12   4       18.19      -71.96     62.44 o
   2  12   4      204.62      286.47     65.16 o
   3  12   4        2.40      -12.51     73.51 o
   0   1   5       46.60       62.77      6.86 o
   1   1   5    18401.24    18470.63    546.03 o
  -1   2   5     7445.78     7247.93    164.84 o
   0   2   5     7501.16     7377.30    179.99 o
   1   2   5     7273.34     7003.02    185.55 o
   2   2   5       39.33       12.16      8.04 o
  -2   3   5     3805.43     4016.13    100.93 o
  -1   3   5     1482.36     1502.91     42.29 o
   0   3   5    16783.31    16822.17    388.11 o
   1   3   5     1905.90     1758.54     48.97 o
   2   3   5     4524.68     4635.94    107.07 o
   3   3   5    11810.18    12390.57    319.22 o
  -3   4   5      418.04      439.05     20.48 o
  -2   4   5      679.52      699.56     21.06 o
  -1   4   5     5238.07     5500.16    132.51 o
   0   4   5     4120.06     3977.11     94.92 o
   1   4   5     5589.59     5798.70    140.80 o
   2   4   5      475.63      464.52     20.49 o
   3   4   5      486.12      514.14     19.91 o
   4   4   5     9443.91     9409.91    244.35 o
  -4   5   5       68.56       66.50     20.27 o
  -3   5   5     4667.43     4543.74    120.32 o
  -2   5   5     1187.81     1179.06     31.52 o
  -1   5   5     1061.06      998.31     32.01 o
   0   5   5     2028.15     2098.10     59.72 o
   1   5   5     1153.28     1068.42     37.17 o
   2   5   5      917.98      903.27     32.39 o
   3   5   5     4655.52     4484.83    122.43 o
   4   5   5       20.33       29.92     17.92 o
   5   5   5      654.32      589.30     32.27 o
  -5   6   5      377.58      415.27     34.39 o
  -4   6   5      108.13       98.26     25.17 o
  -3   6   5      979.01      987.52     39.57 o
  -2   6   5     1285.80     1290.87     40.17 o
  -1   6   5     2815.01     2933.73     70.10 o
   0   6   5     1765.83     1741.06     51.97 o
   1   6   5     2267.01     2226.40     74.95 o
   2   6   5     1542.54     1578.06     44.48 o
   3   6   5      646.88      708.34     33.44 o
   4   6   5      156.17      162.84     24.80 o
   5   6   5      373.90      366.49     35.58 o
   6   6   5      930.63      781.00     50.76 o
  -6   7   5      201.91      331.41     51.53 o
  -5   7   5      422.22      378.31     39.77 o
  -4   7   5      312.21      315.80     31.74 o
  -3   7   5       80.22       83.60     25.76 o
  -2   7   5     3397.55     3500.29     96.65 o
  -1   7   5     1040.82      953.22     39.63 o
   0   7   5     3081.99     2937.92     92.00 o
   1   7   5      814.61      762.16     34.71 o
   2   7   5     3166.01     3235.07     96.50 o
   3   7   5      109.03      146.11     24.67 o
   4   7   5      339.35      336.09     38.47 o
   5   7   5      451.63      448.96     39.78 o
   6   7   5      250.70      291.58     42.30 o
   7   7   5      312.81      262.01     44.23 o
  -7   8   5       69.79       -1.39     58.12 o
  -6   8   5       41.88      101.02     42.87 o
  -5   8   5      105.16      112.81     43.91 o
  -4   8   5     1004.31      938.69     59.72 o
  -3   8   5       18.57      -41.10     30.96 o
  -2   8   5     1028.65     1106.67     51.08 o
  -1   8   5     1606.99     1631.26     66.65 o
   0   8   5       19.89       55.74     27.73 o
   1   8   5     1515.02     1657.07     62.49 o
   2   8   5      865.18      870.61     49.33 o
   3   8   5        2.14       24.07     26.88 o
   4   8   5      909.41      913.44     46.87 o
   5   8   5       68.41       52.75     38.38 o
   6   8   5       26.18       22.19     40.36 o
   7   8   5       45.30       26.06     44.07 o
   8   8   5       20.66       38.44     49.35 o
  -8   9   5        5.41       49.68     52.30 o
  -7   9   5       73.01      124.14     59.47 o
  -6   9   5      201.24      216.96     68.20 o
  -5   9   5      319.41      343.59     53.39 o
  -4   9   5        7.38       20.94     39.15 o
  -3   9   5      576.92      514.78     54.49 o
  -2   9   5      282.99      287.62     42.98 o
  -1   9   5       79.05       66.52     34.03 o
   0   9   5      294.44      271.47     51.40 o
   1   9   5       66.24      103.84     35.47 o
   2   9   5      242.95      247.53     39.63 o
   3   9   5      839.97      805.56     49.53 o
   4   9   5        6.08        2.40     42.17 o
   5   9   5      380.01      480.90     58.34 o
   6   9   5      207.39      206.14     59.53 o
   7   9   5       60.88       88.96     49.34 o
   8   9   5        8.43      -24.43     52.99 o
  -7  10   5       40.84       49.21     63.50 o
  -6  10   5       32.76        3.09     59.72 o
  -5  10   5      172.54      139.76     66.64 o
  -4  10   5      226.36      159.99     63.04 o
  -3  10   5       25.49      -24.89     46.45 o
  -2  10   5      150.27      158.43     48.89 o
  -1  10   5       70.78       47.55     44.08 o
   0  10   5       45.55       43.03     47.84 o
   1  10   5       32.47      -12.35     43.08 o
   2  10   5      115.67      108.78     43.67 o
   3  10   5       26.60      -23.88     50.02 o
   4  10   5      180.28      156.66     86.17 o
   5  10   5      179.48      198.73     59.65 o
   6  10   5       50.73       52.42     58.36 o
   7  10   5       48.90      -31.17     65.97 o
  -5  11   5       10.12      -39.66     66.62 o
  -4  11   5       11.77       33.78     98.30 o
  -3  11   5       76.56       91.24     47.86 o
  -2  11   5      429.54      461.56     56.95 o
  -1  11   5       28.90       22.53     51.35 o
   0  11   5     1345.78     1471.74     89.08 o
   1  11   5       35.33       45.46     56.53 o
   2  11   5      423.30      396.75     58.22 o
   3  11   5       66.70      -59.40     63.18 o
   4  11   5       11.41       75.98     69.37 o
   5  11   5        5.46      -16.62     69.12 o
  -3  12   5      126.18       90.74     59.60 o
  -2  12   5       33.05       12.57     56.00 o
  -1  12   5      307.44      313.19     66.72 o
   0  12   5      140.03       51.05     63.28 o
   1  12   5      288.53      303.70     66.80 o
   2  12   5       17.96      -16.76     61.06 o
   3  12   5      133.12       81.72     83.48 o
   0   1   6      535.19      558.21     17.77 o
   1   1   6     4003.06     4304.41    118.79 o
  -1   2   6    24607.66    24976.63    564.09 o
   0   2   6      248.16      313.41     12.87 o
   1   2   6    23928.60    24343.58    636.05 o
   2   2   6     1128.38     1035.86     30.80 o
  -2   3   6     4936.61     4811.34    124.93 o
  -1   3   6    13436.32    13875.48    326.62 o
   0   3   6    11735.79    12426.79    286.65 o
   1   3   6    14924.46    14519.10    368.20 o
   2   3   6     5385.81     5339.87    125.82 o
   3   3   6     2689.00     2319.97     64.57 o
  -3   4   6     6481.36     6787.88    163.38 o
  -2   4   6     3129.16     3042.04     71.12 o
  -1   4   6     2218.26     2146.96     55.16 o
   0   4   6     6990.97     7321.17    171.04 o
   1   4   6     2412.40     2325.81     62.42 o
   2   4   6     2876.16     2771.01     75.26 o
   3   4   6     6166.67     6390.62    163.26 o
   4   4   6     3804.87     3756.08    101.52 o
  -4   5   6      831.65      796.59     38.25 o
  -3   5   6      706.46      677.61     25.65 o
  -2   5   6     1748.69     1849.99     45.18 o
  -1   5   6      104.45      108.59     14.25 o
   0   5   6     3975.08     4198.45    105.29 o
   1   5   6       46.28       56.46     14.43 o
   2   5   6     1425.30     1475.08     44.98 o
   3   5   6      434.35      380.51     32.11 o
   4   5   6      981.56      913.15     41.72 o
   5   5   6       71.80      133.19     24.02 o
  -5   6   6      744.19      905.55     41.14 o
  -4   6   6      353.01      409.03     30.18 o
  -3   6   6     1201.84     1255.79     46.58 o
  -2   6   6      389.65      398.68     23.45 o
  -1   6   6     1832.98     1845.46     47.13 o
   0   6   6      112.96      161.79     18.35 o
   1   6   6     1601.67     1562.58     49.93 o
   2   6   6      462.83      461.10     21.83 o
   3   6   6     1111.89     1182.22     42.52 o
   4   6   6      418.35      479.83     32.02 o
   5   6   6      600.87      749.06     46.02 o
   6   6   6      852.22      861.94     48.39 o
  -6   7   6      582.69      671.11     47.75 o
  -5   7   6      119.76      138.55     35.48 o
  -4   7   6      884.80      949.45     45.23 o
  -3   7   6     1543.15     1655.04     57.97 o
  -2   7   6      117.99       86.86     22.42 o
  -1   7   6      441.12      403.88     30.51 o
   0   7   6        6.03      -21.98     17.10 o
   1   7   6      561.74      515.09     32.73 o
   2   7   6       99.96      115.46     33.03 o
   3   7   6     1348.26     1513.99     54.30 o
   4   7   6      954.68     1097.09     42.78 o
   5   7   6       55.67      145.43     49.60 o
   6   7   6      576.91      596.42     48.95 o
   7   7   6        1.82      -58.08     38.72 o
  -7   8   6       99.43      168.76     47.73 o
  -6   8   6      110.72       82.76     42.72 o
  -5   8   6      116.64      119.58     39.42 o
  -4   8   6      981.70     1000.36     58.04 o
  -3   8   6      298.95      377.02     37.62 o
  -2   8   6     1484.54     1543.12     62.70 o
  -1   8   6     1587.93     1574.55     64.82 o
   0   8   6     4292.58     4251.73    120.81 o
   1   8   6     1661.56     1657.30     61.98 o
   2   8   6     1441.39     1429.89     62.69 o
   3   8   6      397.62      442.39     32.97 o
   4   8   6     1093.95     1057.27     50.14 o
   5   8   6      165.22      211.22     40.80 o
   6   8   6      193.06      156.97     43.07 o
   7   8   6      134.17      214.22     46.26 o
   8   8   6        1.65      -66.56     48.01 o
  -8   9   6       39.89       -1.31     52.95 o
  -7   9   6      319.36      295.18     62.68 o
  -6   9   6        6.41      -19.80     53.08 o
  -5   9   6      370.04      363.58     52.93 o
  -4   9   6       96.46       41.36     41.66 o
  -3   9   6       65.00      113.98     42.30 o
  -2   9   6      421.40      413.51     53.15 o
  -1   9   6      431.12      400.73     44.17 o
   0   9   6      206.18      104.16     42.17 o
   1   9   6      442.64      414.17     41.53 o
   2   9   6      382.69      479.92     43.60 o
   3   9   6       38.32       65.91     37.34 o
   4   9   6       65.58      134.30     43.56 o
   5   9   6      338.62      343.70     57.53 o
   6   9   6        6.33       67.78     45.87 o
   7   9   6      299.25      355.58     53.24 o
   8   9   6       28.47       50.68     53.54 o
  -7  10   6       63.32      162.49     64.59 o
  -6  10   6      109.85      172.53     68.60 o
  -5  10   6        9.63       46.09     66.24 o
  -4  10   6       60.99      -31.18     58.56 o
  -3  10   6        0.42        4.43     45.54 o
  -2  10   6      183.00      222.61     48.10 o
  -1  10   6      579.62      715.60     56.89 o
   0  10   6      419.47      411.10     55.21 o
   1  10   6      590.89      618.28     56.07 o
   2  10   6      231.77      212.25     52.85 o
   3  10   6        3.88       19.93     41.30 o
   4  10   6       66.59       70.51     61.85 o
   5  10   6       21.96      -50.10     55.49 o
   6  10   6      113.78      202.87     61.19 o
   7  10   6       78.23       26.58     60.70 o
  -5  11   6      101.49       48.82     97.92 o
  -4  11   6       49.79       77.48     66.33 o
  -3  11   6      258.93      280.98     55.54 o
  -2  11   6      183.75      146.39     53.83 o
  -1  11   6       73.45       83.97     52.52 o
   0  11   6        2.24       50.67     54.03 o
   1  11   6      118.29       98.25     53.69 o
   2  11   6      186.79      136.50     54.37 o
   3  11   6      266.48      386.46    120.97 o
   4  11   6       35.25      139.80     66.75 o
   5  11   6      108.57      204.99     73.51 o
  -3  12   6       59.18       90.31     56.70 o
  -2  12   6      124.58      185.25     58.22 o
  -1  12   6       18.01      -13.39     61.40 o
   0  12   6       26.34      -75.47     60.31 o
   1  12   6       30.26       30.47     65.04 o
   2  12   6      126.64      115.52    105.24 o
   3  12   6       59.71      -52.62     79.89 o
   0   1   7      844.00      790.11     22.40 o
   1   1   7    90719.46    89018.52   2589.43 o
  -1   2   7     7588.70     8016.21    191.84 o
   0   2   7    24925.74    24782.94    674.03 o
   1   2   7     8063.98     8740.66    216.84 o
   2   2   7      134.06      107.09      9.02 o
  -2   3   7     3041.15     3145.78     75.24 o
  -1   3   7    23107.37    22792.07    489.97 o
   0   3   7      153.49      164.64      9.04 o
   1   3   7    21857.40    21953.87    578.97 o
   2   3   7     2723.18     2753.35     75.24 o
   3   3   7     2591.09     2732.37     75.19 o
  -3   4   7     3726.24     3700.57     93.04 o
  -2   4   7     4534.54     4609.17    112.61 o
  -1   4   7    10999.17    11311.34    254.67 o
   0   4   7     2284.46     2333.34     57.37 o
   1   4   7    10398.05    10532.49    285.55 o
   2   4   7     4726.74     4901.12    113.93 o
   3   4   7     3636.46     3565.92     93.00 o
   4   4   7       20.63       29.15     15.86 o
  -4   5   7     2010.39     2123.07     78.25 o
  -3   5   7     4073.33     4160.54     98.04 o
  -2   5   7     3196.62     3208.69     80.20 o
  -1   5   7      876.20      865.44     26.56 o
   0   5   7     4190.89     4195.42    106.17 o
   1   5   7      729.62      774.80     29.63 o
   2   5   7     3412.79     3330.72     81.50 o
   3   5   7     3959.90     3878.42    104.29 o
   4   5   7     2444.97     2439.23     72.28 o
   5   5   7      972.04      979.24     41.69 o
  -5   6   7      695.06      681.95     37.53 o
  -4   6   7      810.89      780.89     39.28 o
  -3   6   7      347.82      313.26     23.72 o
  -2   6   7     3424.76     3478.79     90.33 o
  -1   6   7     6421.04     6230.55    156.00 o
   0   6   7     3372.79     3408.17    101.04 o
   1   6   7     6475.26     6272.93    177.92 o
   2   6   7     3776.54     3927.86     96.99 o
   3   6   7      422.82      432.62     27.57 o
   4   6   7      913.68      947.53     42.59 o
   5   6   7      499.16      542.59     40.39 o
   6   6   7      301.94      389.10     39.80 o
  -6   7   7      372.90      338.09     46.53 o
  -5   7   7      345.46      384.34     34.31 o
  -4   7   7       38.87      -14.83     27.21 o
  -3   7   7      276.66      303.99     28.88 o
  -2   7   7      257.35      213.20     37.77 o
  -1   7   7      448.12      485.83     28.83 o
   0   7   7     1054.62      973.60     39.73 o
   1   7   7      686.82      643.28     27.74 o
   2   7   7      379.27      333.11     28.48 o
   3   7   7      179.08      254.10     34.79 o
   4   7   7       24.21      -29.04     24.06 o
   5   7   7      378.06      360.91     40.22 o
   6   7   7      380.09      409.85     45.64 o
   7   7   7     1009.95     1123.83     62.61 o
  -7   8   7      324.32      212.50     47.21 o
  -6   8   7      417.75      501.09     48.09 o
  -5   8   7      557.35      548.31     45.09 o
  -4   8   7      512.79      540.64     42.81 o
  -3   8   7      977.03      956.52     54.07 o
  -2   8   7      334.83      293.36     34.99 o
  -1   8   7      648.54      710.28     44.37 o
   0   8   7     2209.73     2342.26     79.00 o
   1   8   7      564.86      603.87     38.67 o
   2   8   7      407.87      417.79     37.58 o
   3   8   7      823.71      842.47     44.79 o
   4   8   7      458.73      387.20     37.84 o
   5   8   7      469.27      456.31     47.00 o
   6   8   7      341.69      429.66     47.10 o
   7   8   7      366.96      252.87     48.53 o
   8   8   7       22.36      -34.91     47.40 o
  -8   9   7      103.21      144.69     54.46 o
  -7   9   7      159.65      113.84     59.68 o
  -6   9   7       47.22       -4.91     53.95 o
  -5   9   7       55.66      134.06     51.86 o
  -4   9   7      905.16      974.41     55.60 o
  -3   9   7        6.99       14.75     41.10 o
  -2   9   7      895.54      948.17     57.38 o
  -1   9   7      456.77      450.32     45.54 o
   0   9   7      219.65      251.88     38.89 o
   1   9   7      467.68      551.77     44.50 o
   2   9   7      863.48      915.91     63.21 o
   3   9   7        0.28      -35.46     51.82 o
   4   9   7      854.61      912.59     66.37 o
   5   9   7       71.89       57.56     44.95 o
   6   9   7       33.41       81.20     45.01 o
   7   9   7      132.47      157.19     64.35 o
   8   9   7       81.27      -12.26     54.58 o
  -7  10   7       14.57       40.15     64.40 o
  -6  10   7      122.49       21.68     69.56 o
  -5  10   7      397.54      477.44     73.90 o
  -4  10   7        7.04      -53.81     65.99 o
  -3  10   7      302.02      339.03     52.84 o
  -2  10   7       30.42       33.76     46.60 o
  -1  10   7      513.42      524.32     59.09 o
   0  10   7        2.47      -32.33     43.30 o
   1  10   7      475.66      463.31     53.22 o
   2  10   7       58.58       45.79     42.85 o
   3  10   7      350.93      378.19     47.94 o
   4  10   7       18.15       77.15     74.28 o
   5  10   7      362.12      390.29    106.78 o
   6  10   7      104.74      111.98     64.40 o
   7  10   7       13.66      104.92     66.58 o
  -5  11   7       18.01       35.56     71.74 o
  -4  11   7       51.95       73.70     67.09 o
  -3  11   7       93.94      166.85     61.56 o
  -2  11   7       88.71       86.46     51.23 o
  -1  11   7      294.37      283.38     54.07 o
   0  11   7      502.53      551.63     64.63 o
   1  11   7      286.70      230.21     58.18 o
   2  11   7       60.47      -12.11     63.40 o
   3  11   7       92.72      234.00     76.36 o
   4  11   7       72.02      -17.98     67.60 o
   5  11   7       28.85      132.36     76.75 o
  -3  12   7       12.49      -19.91     55.14 o
  -2  12   7      163.76      180.60     58.60 o
  -1  12   7       28.07      -92.47     61.65 o
   0  12   7      273.40      255.91     75.87 o
   1  12   7       42.74       73.39     77.35 o
   2  12   7      182.00      158.37     64.39 o
   3  12   7        5.15       22.19     81.94 o
   0   0   8     3804.83     3657.69    263.38 o
   0   1   8     1794.24     1904.63     54.05 o
   1   1   8    22934.11    23704.90    692.11 o
  -1   2   8     1457.88     1519.04     40.41 o
   0   2   8    20260.40    21609.57    588.14 o
   1   2   8     1558.52     1623.45     46.59 o
   2   2   8      114.06      120.31      9.53 o
  -2   3   8      614.58      675.04     19.50 o
  -1   3   8     1905.37     1976.99     49.72 o
   0   3   8     2180.87     2383.82     57.55 o
   1   3   8     1933.15     2131.20     60.41 o
   2   3   8      466.05      511.67     21.59 o
   3   3   8      111.52      100.88     12.11 o
  -3   4   8     1221.41     1225.41     38.75 o
  -2   4   8     3253.44     3355.16     82.48 o
  -1   4   8      362.54      356.04     13.38 o
   0   4   8    16530.98    15932.06    368.35 o
   1   4   8      244.51      259.62     16.46 o
   2   4   8     3922.63     3961.51     88.76 o
   3   4   8     1202.48     1178.45     36.67 o
   4   4   8       35.90       16.95     18.80 o
  -4   5   8      884.44      825.91     38.68 o
  -3   5   8      838.67      852.65     28.81 o
  -2   5   8     1673.41     1617.01     48.31 o
  -1   5   8     4431.27     4176.96    105.82 o
   0   5   8     3816.26     4036.53    102.54 o
   1   5   8     5009.51     4776.40    119.68 o
   2   5   8     2239.18     2128.35     50.39 o
   3   5   8      977.35     1033.03     33.03 o
   4   5   8     1037.57     1004.90     35.39 o
   5   5   8       12.38        8.02     22.93 o
  -5   6   8     1769.89     1766.71    112.09 o
  -4   6   8      737.99      767.71     45.84 o
  -3   6   8     4757.20     4571.14    121.70 o
  -2   6   8     2205.83     2169.87     57.21 o
  -1   6   8     1172.29     1208.56     38.95 o
   0   6   8    17641.09    18015.79    467.41 o
   1   6   8     1673.28     1638.30     46.25 o
   2   6   8     2156.27     2170.89     61.34 o
   3   6   8     4522.78     4354.75    122.82 o
   4   6   8      762.30      740.88     33.71 o
   5   6   8     1625.35     1582.81     67.52 o
   6   6   8       36.80       41.06     34.98 o
  -6   7   8      493.63      403.73     43.26 o
  -5   7   8      121.07      102.70     30.42 o
  -4   7   8     2465.19     2255.30     84.46 o
  -3   7   8      155.80      134.65     24.86 o
  -2   7   8     1625.86     1514.74     62.07 o
  -1   7   8      299.71      308.60     25.06 o
   0   7   8       35.67       43.99     19.91 o
   1   7   8      320.12      327.51     23.46 o
   2   7   8     1679.60     1685.11     54.54 o
   3   7   8      220.35      199.01     27.31 o
   4   7   8     2640.07     2421.99     74.39 o
   5   7   8       59.86       68.41     34.72 o
   6   7   8      541.84      527.98     45.42 o
   7   7   8      128.96      104.16     41.87 o
  -7   8   8      140.53      104.46     47.52 o
  -6   8   8      197.00      220.20     45.08 o
  -5   8   8      226.84      221.71     40.77 o
  -4   8   8      758.22      686.56     45.86 o
  -3   8   8      770.40      728.36     44.15 o
  -2   8   8      602.16      532.71     42.20 o
  -1   8   8      676.82      673.37     42.79 o
   0   8   8      482.99      557.04     34.90 o
   1   8   8      788.42      717.93     35.74 o
   2   8   8      535.62      484.10     38.21 o
   3   8   8      851.67      711.12     41.14 o
   4   8   8      663.16      636.76     54.93 o
   5   8   8      254.45      301.92     42.73 o
   6   8   8      207.25      204.74     51.51 o
   7   8   8      171.40      146.19     51.21 o
   8   8   8        2.16       75.96     50.06 o
  -8   9   8        9.27      -29.61     60.00 o
  -7   9   8       41.28       84.25     58.89 o
  -6   9   8      179.04      161.03     53.99 o
  -5   9   8       18.54       73.45     51.84 o
  -4   9   8      221.18      233.68     64.74 o
  -3   9   8      335.87      337.24     46.14 o
  -2   9   8      130.08       51.80     40.22 o
  -1   9   8      520.36      606.80     47.05 o
   0   9   8       94.75       73.19     36.45 o
   1   9   8      443.71      518.41     45.50 o
   2   9   8      150.20       94.60     54.65 o
   3   9   8      375.93      402.29     43.54 o
   4   9   8      182.73      159.26     57.35 o
   5   9   8       14.98       33.85     42.66 o
   6   9   8      142.26      147.21     50.85 o
   7   9   8       22.02      117.11     51.11 o
   8   9   8        4.57       -5.14     54.09 o
  -7  10   8       63.62      186.74     72.65 o
  -6  10   8       16.82      -25.13     67.75 o
  -5  10   8      136.88       95.68     66.93 o
  -4  10   8      162.71      143.72     50.69 o
  -3  10   8      116.43      119.74     48.13 o
  -2  10   8      657.60      727.66     56.97 o
  -1  10   8        9.13      -64.84     43.23 o
   0  10   8      698.58      814.04     73.65 o
   1  10   8       25.72       53.13     46.90 o
   2  10   8      726.19      705.06     54.46 o
   3  10   8      135.37      172.88     44.67 o
   4  10   8      167.10      167.82     62.63 o
   5  10   8      146.67      281.75     59.64 o
   6  10   8       15.22        0.53     62.61 o
   7  10   8       65.25      100.84     66.30 o
  -5  11   8       17.22        1.23     74.43 o
  -4  11   8      365.32      329.20     69.62 o
  -3  11   8       64.63       59.69     52.34 o
  -2  11   8      229.92      215.62     60.42 o
  -1  11   8      102.64      215.38     53.91 o
   0  11   8      275.93      112.90     58.83 o
   1  11   8       87.02      124.78     59.04 o
   2  11   8      269.98      289.36     54.54 o
   3  11   8       53.26       36.82     72.14 o
   4  11   8      413.72      445.83     87.70 o
   5  11   8       19.52       40.74     67.65 o
  -2  12   8       39.81      -44.23     56.01 o
  -1  12   8       44.98       26.27     60.92 o
   0  12   8        4.11       21.84     58.23 o
   1  12   8       46.33       55.80     64.67 o
   2  12   8       30.10       73.94     61.06 o
   0   1   9      665.61      739.79     25.43 o
   1   1   9    15789.30    16332.01    519.45 o
  -1   2   9     5957.93     5894.36    137.75 o
   0   2   9     4558.79     4452.98    123.68 o
   1   2   9     5274.58     5312.14    169.08 o
   2   2   9     5830.94     6044.15    157.15 o
  -2   3   9      309.16      329.42     14.05 o
  -1   3   9    10511.38    10355.11    228.87 o
   0   3   9     8056.09     7865.94    182.93 o
   1   3   9     9330.11     9285.52    274.63 o
   2   3   9      325.63      343.81     18.04 o
   3   3   9        8.08        8.41     11.58 o
  -3   4   9     5477.43     5694.34    149.42 o
  -2   4   9      492.61      509.57     17.33 o
  -1   4   9     2624.89     2671.37     55.73 o
   0   4   9      300.23      362.70     15.15 o
   1   4   9     1860.03     1847.47     69.21 o
   2   4   9      455.70      411.87     20.49 o
   3   4   9     5397.14     5607.17    141.25 o
   4   4   9      474.79      476.04     24.12 o
  -4   5   9      606.22      512.32     32.76 o
  -3   5   9      448.80      454.87     20.64 o
  -2   5   9     3257.51     3028.69     76.71 o
  -1   5   9      444.92      408.30     15.39 o
   0   5   9    12692.53    12023.84    294.37 o
   1   5   9      302.15      274.00     19.63 o
   2   5   9     3380.94     3213.05     78.31 o
   3   5   9      378.46      378.15     21.38 o
   4   5   9      828.49      806.25     28.52 o
   5   5   9      136.79      121.06     26.03 o
  -5   6   9      125.19       59.07     25.65 o
  -4   6   9      745.19      639.28     44.56 o
  -3   6   9      237.89      211.13     22.19 o
  -2   6   9      881.34      881.75     27.18 o
  -1   6   9     2441.67     2381.06     60.98 o
   0   6   9      334.83      300.45     21.78 o
   1   6   9     2503.59     2338.77     69.34 o
   2   6   9      555.84      550.01     27.87 o
   3   6   9      323.29      332.13     25.25 o
   4   6   9      724.69      665.15     43.56 o
   5   6   9      119.08       36.74     30.54 o
   6   6   9      145.08       43.29     44.45 o
  -6   7   9      447.50      478.88     45.01 o
  -5   7   9      593.25      684.47     41.41 o
  -4   7   9     1176.90     1095.76     47.32 o
  -3   7   9      320.05      329.36     31.07 o
  -2   7   9      539.74      476.26     32.42 o
  -1   7   9     4079.86     3967.59    112.85 o
   0   7   9       68.73       33.30     22.58 o
   1   7   9     3726.22     3493.43    111.03 o
   2   7   9      665.82      650.97     33.48 o
   3   7   9      458.22      497.18     37.11 o
   4   7   9     1160.04     1099.06     53.19 o
   5   7   9      524.23      621.62     46.80 o
   6   7   9      392.03      377.11     43.29 o
   7   7   9      553.40      590.32     49.66 o
  -7   8   9      147.37      152.52     48.83 o
  -6   8   9      120.61      176.43     43.88 o
  -5   8   9       19.01       47.60     38.61 o
  -4   8   9       30.57        1.39     34.51 o
  -3   8   9      396.86      496.06     39.77 o
  -2   8   9      819.87      889.13     48.99 o
  -1   8   9      122.60      128.24     32.16 o
   0   8   9     1178.54     1262.01     55.26 o
   1   8   9      209.79      214.34     31.70 o
   2   8   9      595.47      573.83     37.98 o
   3   8   9      406.11      486.95     50.80 o
   4   8   9       36.83       60.68     35.92 o
   5   8   9       54.84       88.70     41.63 o
   6   8   9      145.08      251.06     45.64 o
   7   8   9      173.46      204.95     50.78 o
   8   8   9      218.92      216.43     52.51 o
  -8   9   9       21.54      -56.92     60.58 o
  -7   9   9      135.35       99.23     58.96 o
  -6   9   9       63.57       84.99     56.29 o
  -5   9   9      315.09      346.59     61.57 o
  -4   9   9      247.07      264.77     47.98 o
  -3   9   9      326.31      287.90     46.73 o
  -2   9   9      406.29      382.88     53.45 o
  -1   9   9      130.34      189.29     40.56 o
   0   9   9        9.70       -8.74     35.22 o
   1   9   9       87.22      111.43     38.68 o
   2   9   9      366.38      326.55     51.98 o
   3   9   9      329.33      325.27     42.52 o
   4   9   9      212.41      160.42     58.43 o
   5   9   9      287.42      237.47     45.79 o
   6   9   9       35.66       30.77     56.52 o
   7   9   9      152.68      162.55     53.38 o
   8   9   9       16.37       30.05     53.97 o
  -7  10   9        2.57      -55.97     68.58 o
  -6  10   9       47.97      103.08     69.85 o
  -5  10   9      214.33      182.33     65.64 o
  -4  10   9       12.26      -30.08     48.94 o
  -3  10   9      513.04      634.20     58.10 o
  -2  10   9      118.39       25.57     59.61 o
  -1  10   9       96.67        3.94     51.32 o
   0  10   9      434.33      406.28     51.82 o
   1  10   9      161.52      137.91     53.06 o
   2  10   9      120.66       99.80     43.40 o
   3  10   9      466.97      586.57     56.36 o
   4  10   9        8.83       -5.62     61.22 o
   5  10   9      262.74      157.14     64.63 o
   6  10   9       69.76      140.21     64.45 o
   7  10   9        7.01      -44.37     65.16 o
  -5  11   9       71.10      163.81    113.70 o
  -4  11   9       87.32       71.29     80.79 o
  -3  11   9       35.71       66.05     51.84 o
  -2  11   9       29.26      -36.60     56.64 o
  -1  11   9      341.15      412.96     55.54 o
   0  11   9        2.84      -55.64     55.67 o
   1  11   9      305.76      220.60     60.96 o
   2  11   9       20.84      -76.21     50.81 o
   3  11   9       35.40       95.32     73.01 o
   4  11   9       88.94      108.49     67.98 o
   5  11   9       80.78       88.23     73.89 o
  -2  12   9      150.56      201.21     59.60 o
  -1  12   9       55.54       46.85     63.28 o
   0  12   9      109.57       37.87     90.14 o
   1  12   9       63.66       42.87     61.95 o
   2  12   9      111.27       46.04     74.56 o
   0   1  10      123.84      137.33     12.08 o
   1   1  10      986.19     1105.70     36.27 o
  -1   2  10     5415.83     5191.45    127.09 o
   0   2  10     7633.99     7745.74    212.89 o
   1   2  10     5554.87     5178.30    156.10 o
   2   2  10    19137.13    19350.66    493.99 o
  -2   3  10    11490.32    10705.15    255.33 o
  -1   3  10     3658.34     3483.41     82.35 o
   0   3  10     3686.92     3663.14     87.07 o
   1   3  10     3637.93     3442.01     99.24 o
   2   3  10    12426.67    11610.54    307.04 o
   3   3  10     1175.13     1148.27     34.51 o
  -3   4  10     3352.14     3254.54     79.55 o
  -2   4  10     9380.45     9582.30    227.06 o
  -1   4  10     1757.86     1662.07     45.01 o
   0   4  10    12303.72    12663.36    293.70 o
   1   4  10     2335.99     2248.87     54.91 o
   2   4  10     9914.08    10090.60    256.55 o
   3   4  10     2629.70     2430.27     73.57 o
   4   4  10     1774.25     1737.74     50.25 o
  -4   5  10      832.12      897.43     38.98 o
  -3   5  10     1158.24     1213.70     38.26 o
  -2   5  10      995.75      967.18     30.42 o
  -1   5  10     1878.17     1726.24     41.98 o
   0   5  10      185.03      255.93     14.97 o
   1   5  10     1655.09     1558.89     50.47 o
   2   5  10      993.39     1002.36     34.29 o
   3   5  10     1487.69     1558.74     42.76 o
   4   5  10      902.31      941.92     36.13 o
   5   5  10      705.94      745.79     36.89 o
  -5   6  10     1706.04     1646.83     63.82 o
  -4   6  10      566.80      595.80     30.25 o
  -3   6  10     1806.64     1693.25     52.29 o
  -2   6  10      467.38      510.68     22.40 o
  -1   6  10     1426.51     1411.36     39.97 o
   0   6  10      111.28      147.68     20.59 o
   1   6  10     1409.67     1322.94     45.07 o
   2   6  10      430.05      434.24     23.91 o
   3   6  10     1588.90     1568.94     50.34 o
   4   6  10      496.24      583.04     31.16 o
   5   6  10     1413.53     1481.96     71.83 o
   6   6  10       51.32       80.88     35.08 o
  -6   7  10      419.86      476.31     61.12 o
  -5   7  10     2064.33     1976.23     85.75 o
  -4   7  10     2297.38     2381.62     85.12 o
  -3   7  10      703.55      772.62     43.99 o
  -2   7  10      503.04      508.30     31.77 o
  -1   7  10      655.50      627.83     31.13 o
   0   7  10      581.60      531.47     28.70 o
   1   7  10      644.86      638.31     30.97 o
   2   7  10      401.88      365.10     28.61 o
   3   7  10      769.14      826.33     40.38 o
   4   7  10     2216.22     2324.90     87.63 o
   5   7  10     2045.10     1957.67     78.67 o
   6   7  10      518.61      490.61     45.71 o
   7   7  10      120.60       96.92     43.00 o
  -7   8  10        9.75       31.34     46.64 o
  -6   8  10       95.01       89.28     52.45 o
  -5   8  10      237.43      304.18     41.79 o
  -4   8  10      278.09      373.32     40.51 o
  -3   8  10     1156.71     1245.37     62.96 o
  -2   8  10      424.68      353.67     41.01 o
  -1   8  10      429.79      410.12     43.01 o
   0   8  10     4238.92     3972.67    121.71 o
   1   8  10      336.77      343.89     35.20 o
   2   8  10      369.68      335.17     32.31 o
   3   8  10     1148.02     1228.50     52.01 o
   4   8  10      342.09      375.50     42.61 o
   5   8  10      173.62      134.44     41.25 o
   6   8  10      153.50      125.19     42.93 o
   7   8  10       16.88       61.02     46.00 o
   8   8  10       11.56       -2.21     50.84 o
  -8   9  10       41.42       82.05     64.97 o
  -7   9  10       26.25      -52.79     58.05 o
  -6   9  10      123.47      156.17     55.55 o
  -5   9  10      419.94      466.76     70.41 o
  -4   9  10       48.82       51.43     45.19 o
  -3   9  10       84.83      134.12     44.55 o
  -2   9  10      338.88      384.01     55.86 o
  -1   9  10      119.92       85.44     40.23 o
   0   9  10     3188.52     3132.10    121.01 o
   1   9  10      207.08      181.86     40.16 o
   2   9  10      324.57      400.32     44.05 o
   3   9  10       60.88       70.90     42.49 o
   4   9  10       49.01       38.99     52.78 o
   5   9  10      389.20      345.74     52.05 o
   6   9  10      100.01       93.46     48.49 o
   7   9  10       21.70       45.68     50.40 o
   8   9  10       43.58       78.03     55.45 o
  -7  10  10       58.42      142.96     75.12 o
  -6  10  10       16.25        8.69     68.71 o
  -5  10  10      232.24      218.25     69.57 o
  -4  10  10       21.79        9.35     48.79 o
  -3  10  10      324.79      300.50     50.26 o
  -2  10  10      561.53      546.69     53.73 o
  -1  10  10      408.24      335.41     73.06 o
   0  10  10      690.80      709.72     57.03 o
   1  10  10      430.66      401.78     53.17 o
   2  10  10      593.83      601.71     51.95 o
   3  10  10      303.80      288.14     61.70 o
   4  10  10       34.60       93.20     63.18 o
   5  10  10      195.94      267.22     67.62 o
   6  10  10       21.42        8.01     62.74 o
   7  10  10       41.06      -61.58     63.70 o
  -5  11  10       53.42      180.06     71.45 o
  -4  11  10      296.32      303.29     72.96 o
  -3  11  10      181.67      176.08     54.93 o
  -2  11  10      175.71      121.23     59.11 o
  -1  11  10       60.43      106.65     50.74 o
   0  11  10      327.63      342.55     59.66 o
   1  11  10       44.48       25.02     56.46 o
   2  11  10      178.10      103.21     55.65 o
   3  11  10      222.29      225.84     78.50 o
   4  11  10      289.04      320.09     73.69 o
   5  11  10       47.32       -4.97     74.43 o
  -2  12  10       39.56       29.13     57.06 o
  -1  12  10       43.81       17.40     64.26 o
   0  12  10       14.22      -92.91     61.94 o
   1  12  10       57.20       66.85     79.17 o
   2  12  10       50.49      129.63     70.16 o
   0   1  11     4336.80     4222.22    126.06 o
   1   1  11      267.42      253.43     15.13 o
  -1   2  11     1731.78     1731.50     49.59 o
   0   2  11      137.24      155.04     13.64 o
   1   2  11     2463.74     2376.59    110.07 o
   2   2  11      364.38      391.33     16.39 o
  -2   3  11     8281.83     8629.58    217.08 o
  -1   3  11     1612.58     1635.90     42.32 o
   0   3  11    22633.36    24284.06    588.22 o
   1   3  11     1710.62     1743.53     51.57 o
   2   3  11     8824.48     9306.25    248.59 o
   3   3  11    13865.44    13841.62    337.00 o
  -3   4  11      784.78      748.13     25.08 o
  -2   4  11      585.77      621.59     23.46 o
  -1   4  11    12412.75    12582.08    279.99 o
   0   4  11     3495.20     3678.74     88.42 o
   1   4  11    12704.08    12914.79    330.51 o
   2   4  11     1025.72     1075.33     34.64 o
   3   4  11      836.37      787.74     29.80 o
   4   4  11     5235.91     5411.17    136.45 o
  -4   5  11     1775.18     1782.68     62.57 o
  -3   5  11     3551.63     3530.14     87.47 o
  -2   5  11     5500.55     5397.52    121.61 o
  -1   5  11      782.72      743.29     23.49 o
   0   5  11      838.08      804.70     25.84 o
   1   5  11      877.02      816.25     29.44 o
   2   5  11     5515.96     5328.75    143.94 o
   3   5  11     3645.37     3568.85     93.44 o
   4   5  11     1854.16     1977.40     52.43 o
   5   5  11     2906.17     2989.37     94.28 o
  -5   6  11      425.25      339.85     31.46 o
  -4   6  11       78.98      103.15     22.64 o
  -3   6  11      700.36      660.02     32.58 o
  -2   6  11      104.41      127.19     16.77 o
  -1   6  11      381.23      439.93     19.78 o
   0   6  11     6948.07     6623.17    176.89 o
   1   6  11      267.67      237.65     22.85 o
   2   6  11       51.09       25.38     17.90 o
   3   6  11      841.24      920.40     33.22 o
   4   6  11       36.86       35.72     26.09 o
   5   6  11      412.47      367.73     49.23 o
   6   6  11      166.49      167.19     32.43 o
  -6   7  11      156.30      218.17     44.28 o
  -5   7  11      299.87      269.30     48.81 o
  -4   7  11      112.17      132.87     29.43 o
  -3   7  11      605.49      587.75     34.40 o
  -2   7  11      725.74      806.25     38.47 o
  -1   7  11     2213.37     2080.49     66.48 o
   0   7  11     2511.57     2444.55     73.19 o
   1   7  11     2299.36     2188.05     66.24 o
   2   7  11      833.93      820.80     36.28 o
   3   7  11      662.80      614.22     43.42 o
   4   7  11      151.90      106.37     35.64 o
   5   7  11      281.81      320.74     39.36 o
   6   7  11      164.00      213.95     40.25 o
   7   7  11       69.31       91.19     44.39 o
  -7   8  11      170.23      163.64     61.92 o
  -6   8  11       19.11        1.45     42.04 o
  -5   8  11       30.51       51.25     45.44 o
  -4   8  11       17.21       68.20     35.56 o
  -3   8  11      209.46      187.32     40.37 o
  -2   8  11      651.32      640.37     48.68 o
  -1   8  11     1308.65     1360.84     61.24 o
   0   8  11     3972.69     3598.92    121.46 o
   1   8  11     1502.27     1548.93     67.64 o
   2   8  11      825.36      867.47     41.46 o
   3   8  11      228.49      186.36     32.71 o
   4   8  11       50.28      106.02     37.78 o
   5   8  11        9.19       22.17     42.22 o
   6   8  11        9.10       49.42     44.25 o
   7   8  11      179.89      244.71     50.02 o
   8   8  11       78.91      -13.79     50.95 o
  -8   9  11       78.72       58.65     63.91 o
  -7   9  11       23.08       94.80     58.70 o
  -6   9  11       64.95       16.76     60.66 o
  -5   9  11      129.96      112.89     59.43 o
  -4   9  11       46.08       11.41     44.53 o
  -3   9  11      546.93      562.29     51.58 o
  -2   9  11      109.68      116.16     41.18 o
  -1   9  11      647.24      550.38     42.15 o
   0   9  11        1.56       -0.40     36.95 o
   1   9  11      638.06      695.10     46.50 o
   2   9  11      130.03      129.26     43.67 o
   3   9  11      446.09      482.21     59.01 o
   4   9  11       79.16      206.22     55.39 o
   5   9  11       67.74       41.24     45.56 o
   6   9  11      115.01      146.70     48.92 o
   7   9  11       18.67       49.66     50.75 o
   8   9  11       96.51       60.47     56.20 o
  -6  10  11      197.45      192.02     72.39 o
  -5  10  11      175.28      185.00     68.55 o
  -4  10  11      186.95      207.10     53.27 o
  -3  10  11       66.90       83.45     48.13 o
  -2  10  11      704.52      766.86     58.93 o
  -1  10  11      111.69       53.35     53.03 o
   0  10  11       74.06       65.90     44.96 o
   1  10  11      107.60       56.54     46.05 o
   2  10  11      648.79      718.38     54.59 o
   3  10  11       97.83      192.63     63.31 o
   4  10  11      194.62      267.58     63.70 o
   5  10  11      177.18      224.26     66.35 o
   6  10  11      208.64      131.64     61.86 o
  -5  11  11       34.47      -43.28     67.21 o
  -4  11  11       29.54       66.89     68.25 o
  -3  11  11       47.68       -9.71     52.09 o
  -2  11  11        3.12      -25.09     57.72 o
  -1  11  11      404.11      405.74     58.47 o
   0  11  11       35.65      -12.29     54.36 o
   1  11  11      442.27      341.26     70.89 o
   2  11  11       21.90       64.72     56.18 o
   3  11  11       47.89       21.02     74.48 o
   4  11  11       26.95      -46.45     71.40 o
   5  11  11       29.25       49.23     70.65 o
  -2  12  11       50.25      138.62     60.72 o
  -1  12  11      221.47      347.05     81.01 o
   0  12  11      204.98      147.30     63.69 o
   1  12  11      197.19      183.39     64.28 o
   2  12  11       73.23      -24.60     72.47 o
   0   0  12       29.40       30.64     21.96 o
   0   1  12    23565.94    24010.16    763.59 o
   1   1  12     2343.79     2571.93     85.74 o
  -1   2  12     5121.30     5144.86    130.25 o
   0   2  12       38.20       60.65     10.95 o
   1   2  12     4690.15     4850.11    165.21 o
   2   2  12      136.01      162.51     12.35 o
  -2   3  12     2808.03     2816.30     71.73 o
  -1   3  12      265.03      310.63     13.62 o
   0   3  12      404.07      366.62     15.90 o
   1   3  12      186.59      265.38     16.69 o
   2   3  12     2777.26     2753.52     81.94 o
   3   3  12       24.69       10.11     12.01 o
  -3   4  12     1090.08     1179.22     34.07 o
  -2   4  12     1864.54     1807.69     49.51 o
  -1   4  12     1945.37     1892.22     46.98 o
   0   4  12      325.33      326.47     14.88 o
   1   4  12     2105.17     1993.20     56.28 o
   2   4  12     2197.25     2184.32     66.05 o
   3   4  12     1089.33     1188.07     39.84 o
   4   4  12        9.62      -11.40     17.54 o
  -4   5  12      755.25      783.61     33.79 o
  -3   5  12     1464.95     1408.80     39.76 o
  -2   5  12     1132.20     1128.52     31.32 o
  -1   5  12      510.17      502.02     19.97 o
   0   5  12     4335.39     3992.75     96.85 o
   1   5  12      852.06      829.58     27.48 o
   2   5  12     1034.00     1077.07     37.38 o
   3   5  12     1103.81     1048.39     38.65 o
   4   5  12      829.77      853.43     37.28 o
   5   5  12      139.68      185.68     27.91 o
  -5   6  12      921.29      947.30     43.95 o
  -4   6  12      898.64      896.17     37.42 o
  -3   6  12       88.93       76.17     21.82 o
  -2   6  12     1789.37     1748.44     47.63 o
  -1   6  12     1447.11     1466.28     41.21 o
   0   6  12     1320.11     1403.68     46.91 o
   1   6  12     1339.40     1337.35     46.82 o
   2   6  12     1717.25     1627.06     53.41 o
   3   6  12       42.53       30.33     19.68 o
   4   6  12      836.48      842.07     41.19 o
   5   6  12      876.76      848.02     49.08 o
   6   6  12       38.33       36.88     35.24 o
  -6   7  12      250.57      251.46     42.49 o
  -5   7  12     1399.15     1277.79     86.21 o
  -4   7  12      516.01      628.10     38.59 o
  -3   7  12     2841.03     2643.69     84.91 o
  -2   7  12      142.72      155.15     29.45 o
  -1   7  12      129.41       81.31     22.31 o
   0   7  12      739.06      789.23     34.54 o
   1   7  12       60.64       22.45     22.04 o
   2   7  12      147.92      111.38     24.95 o
   3   7  12     2730.52     2594.40     85.53 o
   4   7  12      527.79      660.87     44.95 o
   5   7  12     1481.22     1448.71     68.24 o
   6   7  12      206.43      298.16     42.72 o
   7   7  12      200.11      178.72     43.25 o
  -7   8  12       67.97      157.42     46.63 o
  -6   8  12      401.46      373.36     47.40 o
  -5   8  12      217.84      197.41     40.75 o
  -4   8  12      485.10      336.21     53.77 o
  -3   8  12      284.19      236.86     44.77 o
  -2   8  12      572.53      524.79     46.32 o
  -1   8  12      660.73      562.01     39.67 o
   0   8  12      187.97      229.80     30.27 o
   1   8  12      538.12      501.49     39.19 o
   2   8  12      753.28      741.86     53.21 o
   3   8  12      221.28      243.60     34.76 o
   4   8  12      470.61      450.26     54.15 o
   5   8  12      262.31      184.08     42.58 o
   6   8  12      392.97      389.14     47.98 o
   7   8  12       52.47       40.91     47.25 o
   8   8  12       48.42      112.25     52.52 o
  -8   9  12       73.80       74.31     63.41 o
  -7   9  12       70.01       81.73     77.16 o
  -6   9  12      226.56      276.12     67.61 o
  -5   9  12      113.12       99.85     58.07 o
  -4   9  12      134.03       18.77     44.99 o
  -3   9  12       19.26       66.68     50.69 o
  -2   9  12      427.48      372.87     58.50 o
  -1   9  12      109.91       60.00     40.08 o
   0   9  12       26.09       31.25     40.18 o
   1   9  12       83.86       69.18     37.42 o
   2   9  12      271.32      166.47     40.21 o
   3   9  12       15.81       33.13     45.00 o
   4   9  12      109.33       27.14     44.55 o
   5   9  12      117.28       99.51     47.34 o
   6   9  12      245.95      332.57     51.89 o
   7   9  12       58.14       44.88     52.35 o
   8   9  12       70.04       55.83     56.69 o
  -6  10  12       25.31      -64.38     70.54 o
  -5  10  12      110.02       15.48     65.51 o
  -4  10  12      198.33      307.86     56.65 o
  -3  10  12       54.12       42.45     49.59 o
  -2  10  12      138.03      152.84     47.92 o
  -1  10  12      994.85     1025.60     82.14 o
   0  10  12        3.31       35.78     46.35 o
   1  10  12      882.03      832.51     69.48 o
   2  10  12       70.67       79.70     47.55 o
   3  10  12       47.23      134.83     56.39 o
   4  10  12      224.80      277.43     64.97 o
   5  10  12      102.75      100.82     65.58 o
   6  10  12       24.48       52.02     61.98 o
  -5  11  12       51.15       56.60     72.28 o
  -4  11  12      101.69       63.60     68.48 o
  -3  11  12      316.34      371.44     58.79 o
  -2  11  12      152.69      123.82     57.60 o
  -1  11  12      111.26       91.73     52.65 o
   0  11  12      103.86      218.37     60.16 o
   1  11  12      109.80       89.33     70.48 o
   2  11  12      149.44      102.41     59.86 o
   3  11  12      290.60      226.88    115.20 o
   4  11  12      102.86       57.40     71.37 o
   5  11  12       25.59       27.63     71.05 o
  -1  12  12       19.53      -47.65     63.06 o
   0  12  12      114.14       89.31     64.38 o
   1  12  12       11.43       69.36     61.59 o
   0   1  13    33450.46    33061.93   1159.62 o
   1   1  13     6691.49     6350.36    205.03 o
  -1   2  13    24175.46    24246.72    649.47 o
   0   2  13     8211.05     8474.99    233.50 o
   1   2  13    24100.13    23769.96    773.70 o
   2   2  13      712.90      766.30     28.56 o
  -2   3  13      498.75      551.39     21.11 o
  -1   3  13       16.63        4.34     11.18 o
   0   3  13     9854.13     9325.49    240.87 o
   1   3  13      157.70      144.54     14.21 o
   2   3  13      436.33      413.61     23.37 o
   3   3  13     2865.01     2865.10     75.18 o
  -3   4  13      549.20      578.08     23.46 o
  -2   4  13     5463.04     5320.40    124.52 o
  -1   4  13     3839.69     4173.33    103.20 o
   0   4  13     2242.77     2107.70     53.90 o
   1   4  13     4195.32     4576.40    117.17 o
   2   4  13     5302.08     5167.69    161.27 o
   3   4  13      544.18      536.69     34.96 o
   4   4  13     5256.45     5140.05    137.99 o
  -4   5  13      224.33      233.85     23.28 o
  -3   5  13     1596.33     1636.98     48.09 o
  -2   5  13     1953.51     1917.65     45.47 o
  -1   5  13      797.94      774.89     24.66 o
   0   5  13      271.01      253.47     15.62 o
   1   5  13      771.24      814.11     30.87 o
   2   5  13     1621.17     1560.22     53.71 o
   3   5  13     1618.68     1580.67     48.65 o
   4   5  13      198.27      159.81     24.55 o
   5   5  13     1372.54     1191.16     48.50 o
  -5   6  13       99.68       57.33     33.54 o
  -4   6  13     2062.05     1957.20     65.96 o
  -3   6  13      379.34      446.75     25.82 o
  -2   6  13       15.48      -16.72     16.45 o
  -1   6  13     3933.37     3733.95     91.11 o
   0   6  13     1853.94     1851.78     57.83 o
   1   6  13     3384.01     3141.46     96.58 o
   2   6  13       68.63       87.98     22.81 o
   3   6  13      207.14      244.61     24.67 o
   4   6  13     1904.59     1778.35     65.48 o
   5   6  13      157.79      152.24     34.34 o
   6   6  13      158.41      116.87     37.59 o
  -6   7  13      986.07     1120.36     62.72 o
  -5   7  13      120.55      145.59     32.99 o
  -4   7  13       71.18       82.53     29.76 o
  -3   7  13       98.22       52.00     26.99 o
  -2   7  13     2433.54     2461.04     87.91 o
  -1   7  13      800.91      798.45     35.45 o
   0   7  13     1555.40     1552.43     52.24 o
   1   7  13      816.83      832.71     35.55 o
   2   7  13     2390.72     2415.11     74.71 o
   3   7  13       80.79       93.98     30.25 o
   4   7  13       96.94       83.37     35.78 o
   5   7  13       77.51       93.38     36.67 o
   6   7  13      894.17      979.23     64.51 o
   7   7  13       88.99       84.45     44.64 o
  -7   8  13      156.55      180.58     50.03 o
  -6   8  13       35.29      -62.32     41.54 o
  -5   8  13       31.96       66.93     42.67 o
  -4   8  13      116.39      149.16     41.74 o
  -3   8  13      885.62      898.98     53.79 o
  -2   8  13     1283.02     1277.14     82.53 o
  -1   8  13      945.74      955.68     48.06 o
   0   8  13       39.19       -2.43     28.31 o
   1   8  13      807.74      852.98     52.75 o
   2   8  13     1296.18     1261.50     52.24 o
   3   8  13      799.08      751.32     51.87 o
   4   8  13       86.54       63.98     33.15 o
   5   8  13       53.66       62.76     40.60 o
   6   8  13       35.34       50.21     44.84 o
   7   8  13      175.15      249.91     50.94 o
   8   8  13        1.81      -18.03     50.78 o
  -8   9  13       23.46      -37.52     74.90 o
  -7   9  13      100.03       71.56     68.98 o
  -6   9  13        6.82       26.56     64.77 o
  -5   9  13      207.54      297.67     61.88 o
  -4   9  13       33.64       -8.88     45.10 o
  -3   9  13      992.52      906.22     67.92 o
  -2   9  13      298.43      290.96     45.06 o
  -1   9  13      596.44      673.60     61.64 o
   0   9  13       39.09       -7.58     39.59 o
   1   9  13      757.22      749.43     45.63 o
   2   9  13      297.74      350.28     43.10 o
   3   9  13      987.79     1102.78     64.11 o
   4   9  13       26.68        8.87     46.07 o
   5   9  13      251.78      327.63     63.27 o
   6   9  13        3.48       94.44     54.80 o
   7   9  13      100.85      126.40     54.01 o
   8   9  13       33.84      -58.79     55.31 o
  -6  10  13        4.07     -103.37     82.34 o
  -5  10  13       10.89       40.62     71.47 o
  -4  10  13      114.52       11.88     50.40 o
  -3  10  13       30.44       21.60     47.36 o
  -2  10  13      284.98      267.19     51.82 o
  -1  10  13      760.77      702.85     66.90 o
   0  10  13      195.84      238.01     54.81 o
   1  10  13      827.40      840.06     62.03 o
   2  10  13      282.32      392.32     57.63 o
   3  10  13       38.44       88.94     59.48 o
   4  10  13      110.85      218.52     62.42 o
   5  10  13        4.80      -57.44     61.75 o
   6  10  13       17.02       44.48     68.97 o
  -4  11  13        4.10       69.68     70.47 o
  -3  11  13       96.83       39.05     54.10 o
  -2  11  13      288.56      183.36     63.02 o
  -1  11  13       10.56       32.28     54.70 o
   0  11  13      533.79      534.71     67.43 o
   1  11  13       19.46       16.36     57.59 o
   2  11  13      257.64      297.16     64.68 o
   3  11  13       84.30       -0.41     79.20 o
   4  11  13        3.13      -33.26     71.70 o
  -1  12  13      187.96      125.97     66.37 o
   0  12  13       12.59       -7.63     59.76 o
   1  12  13      183.79      192.66     76.69 o
   0   1  14     6642.00     7003.77    223.22 o
   1   1  14     7010.22     7253.15    234.01 o
  -1   2  14      677.68      795.83     29.34 o
   0   2  14      384.23      415.29     20.84 o
   1   2  14      476.44      584.46     49.48 o
   2   2  14     5212.55     4528.42    126.68 o
  -2   3  14     4990.86     4877.87    119.45 o
  -1   3  14     4733.04     4576.92    116.06 o
   0   3  14       31.27       32.40     13.71 o
   1   3  14     4910.35     4782.27    132.87 o
   2   3  14     4261.72     4064.92    137.86 o
   3   3  14     5101.51     4796.88    127.91 o
  -3   4  14     2764.20     2694.44     74.24 o
  -2   4  14     5666.09     5471.77    123.13 o
  -1   4  14     5394.84     5386.32    128.58 o
   0   4  14     1353.55     1449.88     39.26 o
   1   4  14     5642.74     5562.21    155.42 o
   2   4  14     4729.81     4691.01    158.88 o
   3   4  14     2999.52     2958.82     80.27 o
   4   4  14     3407.23     3240.25     91.30 o
  -4   5  14     1481.87     1474.38     49.63 o
  -3   5  14      634.58      604.76     29.87 o
  -2   5  14     2995.54     3114.15     76.30 o
  -1   5  14     2359.53     2377.36     54.97 o
   0   5  14       37.22       38.98     14.99 o
   1   5  14     1931.09     2037.62     65.38 o
   2   5  14     3344.58     3513.08     98.43 o
   3   5  14      826.08      783.99     38.98 o
   4   5  14     1518.38     1455.41     53.41 o
   5   5  14      125.14      169.16     28.87 o
  -5   6  14      264.08      280.80     28.93 o
  -4   6  14     1300.02     1381.83     47.08 o
  -3   6  14     1534.45     1613.62     55.00 o
  -2   6  14       22.72       41.84     17.22 o
  -1   6  14      223.45      262.17     23.17 o
   0   6  14       21.69       12.68     19.13 o
   1   6  14      173.64      191.14     21.85 o
   2   6  14       41.08       33.05     20.34 o
   3   6  14     1732.85     1850.13     56.86 o
   4   6  14     1144.15     1165.01     56.11 o
   5   6  14      349.51      348.57     38.06 o
   6   6  14      153.28      166.39     37.38 o
  -6   7  14       83.17       47.90     40.43 o
  -5   7  14     1466.59     1465.88     66.16 o
  -4   7  14      436.00      501.45     36.84 o
  -3   7  14     1370.51     1362.77     59.67 o
  -2   7  14      614.06      625.66     34.87 o
  -1   7  14      404.08      490.96     29.42 o
   0   7  14     2352.08     2140.83     66.84 o
   1   7  14      419.39      430.19     28.32 o
   2   7  14      547.61      501.49     32.76 o
   3   7  14     1517.22     1451.22     60.03 o
   4   7  14      386.70      492.55     42.24 o
   5   7  14     1439.13     1454.88     66.94 o
   6   7  14       76.09       24.45     45.78 o
   7   7  14      110.25      139.80     43.15 o
  -7   8  14      101.59       78.67     47.56 o
  -6   8  14      350.62      295.23     48.31 o
  -5   8  14      338.54      360.20     62.46 o
  -4   8  14      669.52      616.14     52.24 o
  -3   8  14      211.06      209.44     41.06 o
  -2   8  14      231.92      248.90     44.66 o
  -1   8  14     1240.95     1130.69     78.37 o
   0   8  14      412.84      424.72     35.07 o
   1   8  14     1432.25     1419.60     53.00 o
   2   8  14      114.58       68.61     29.93 o
   3   8  14      241.11      265.89     36.82 o
   4   8  14      631.75      578.61     50.89 o
   5   8  14      255.36      259.82     45.26 o
   6   8  14      298.03      260.39     48.27 o
   7   8  14       77.98       36.01     46.35 o
   8   8  14        9.54      -34.98     50.57 o
  -7   9  14       13.17      -35.23     67.95 o
  -6   9  14      100.25      124.06     72.34 o
  -5   9  14      127.85      104.74     62.28 o
  -4   9  14      160.90      100.67     45.65 o
  -3   9  14       25.29       42.33     43.69 o
  -2   9  14      298.73      360.06     44.93 o
  -1   9  14      325.75      333.52     60.43 o
   0   9  14     1404.63     1456.75    103.54 o
   1   9  14      378.67      391.99     37.91 o
   2   9  14      268.66      326.38     41.87 o
   3   9  14       32.69       78.25     43.63 o
   4   9  14      177.68      170.33     53.24 o
   5   9  14      119.48      118.32     50.33 o
   6   9  14       91.24       35.29     53.56 o
   7   9  14       10.75       -8.64     52.07 o
  -6  10  14       93.22       55.74     74.79 o
  -5  10  14       21.91       12.06     64.99 o
  -4  10  14        7.80       -3.21     51.69 o
  -3  10  14       13.92       13.64     47.97 o
  -2  10  14      162.14      201.85     49.79 o
  -1  10  14      306.77      208.20     44.82 o
   0  10  14      521.11      435.25     55.09 o
   1  10  14      414.06      432.33     52.21 o
   2  10  14      198.64      159.93     59.50 o
   3  10  14       18.74      -26.16     56.57 o
   4  10  14        8.52      -55.46     60.33 o
   5  10  14       14.75      -28.13     67.23 o
   6  10  14       80.85      171.51     72.27 o
  -4  11  14        8.73      -17.90     90.64 o
  -3  11  14      352.61      355.86     59.07 o
  -2  11  14       44.25      -21.40     59.81 o
  -1  11  14      264.05      307.09     87.94 o
   0  11  14      127.75      138.76     65.65 o
   1  11  14      245.34      164.21     61.07 o
   2  11  14       49.08      -39.76     60.49 o
   3  11  14      334.98      225.95     83.66 o
   4  11  14       11.84      -99.30     66.24 o
   0   1  15     1262.60     1436.20     57.47 o
   1   1  15    15987.26    15852.59    505.71 o
  -1   2  15     7992.44     8282.62    234.07 o
   0   2  15    11645.42    11360.01    335.54 o
   1   2  15     7132.17     7436.23    287.88 o
   2   2  15    20056.18    20245.02    646.20 o
  -2   3  15     1663.70     1695.43     44.16 o
  -1   3  15    10092.40     9761.48    232.85 o
   0   3  15      375.88      391.34     20.20 o
   1   3  15     9334.32     9245.68    285.94 o
   2   3  15     1163.92     1133.00     49.00 o
   3   3  15      271.39      260.86     17.74 o
  -3   4  15     2320.92     2285.37     58.37 o
  -2   4  15     2978.42     2881.23     66.73 o
  -1   4  15     1531.91     1529.21     42.64 o
   0   4  15     9260.78     9769.80    228.02 o
   1   4  15     1744.62     1729.50     52.74 o
   2   4  15     2379.72     2272.30     85.74 o
   3   4  15     1962.61     1872.16     65.99 o
   4   4  15     2403.82     2307.04     68.69 o
  -4   5  15     1038.31     1122.72     43.64 o
  -3   5  15     1026.03     1078.01     40.70 o
  -2   5  15       33.03       14.39     13.76 o
  -1   5  15      311.41      332.29     16.48 o
   0   5  15       20.36       20.99     15.72 o
   1   5  15      192.01      170.92     19.75 o
   2   5  15       17.36       12.10     18.78 o
   3   5  15     1225.53     1222.44     43.98 o
   4   5  15     1214.61     1366.89     48.98 o
   5   5  15     4374.69     4355.45    130.93 o
  -5   6  15     1178.98     1138.65     47.00 o
  -4   6  15      249.76      251.51     27.15 o
  -3   6  15       86.32       39.09     21.99 o
  -2   6  15      543.02      580.53     28.05 o
  -1   6  15      154.49      142.92     19.80 o
   0   6  15     4352.59     4089.23    113.47 o
   1   6  15      280.64      289.57     23.32 o
   2   6  15      702.56      704.37     30.95 o
   3   6  15       56.09       94.54     24.42 o
   4   6  15      370.73      377.53     36.06 o
   5   6  15     1335.88     1328.64     58.13 o
   6   6  15        0.15       -7.34     37.74 o
  -6   7  15      945.54      918.88     79.33 o
  -5   7  15      343.33      191.95     34.66 o
  -4   7  15      363.66      373.28     39.09 o
  -3   7  15      123.94      119.38     36.15 o
  -2   7  15      351.64      377.87     30.39 o
  -1   7  15      761.49      858.78     38.04 o
   0   7  15      737.66      695.46     35.48 o
   1   7  15      839.25      977.11     43.93 o
   2   7  15      265.18      274.11     29.59 o
   3   7  15       52.85      -12.22     30.48 o
   4   7  15      328.19      282.66     41.06 o
   5   7  15      362.34      278.31     40.78 o
   6   7  15      963.23      906.32     72.44 o
   7   7  15       10.96       23.01     43.97 o
  -7   8  15       68.72       89.26     49.44 o
  -6   8  15       54.63       70.09     50.10 o
  -5   8  15      278.25      309.86     61.37 o
  -4   8  15      119.65      159.97     43.85 o
  -3   8  15      664.60      679.55     53.49 o
  -2   8  15      285.68      329.86     41.96 o
  -1   8  15     1391.50     1260.48     60.78 o
   0   8  15      602.40      638.34     39.05 o
   1   8  15     1603.93     1529.44     55.78 o
   2   8  15      207.78      211.85     32.96 o
   3   8  15      858.76      867.43     48.82 o
   4   8  15      143.55      121.83     43.87 o
   5   8  15      308.99      252.78     47.71 o
   6   8  15       73.10       89.98     57.69 o
   7   8  15       49.75       34.59     47.67 o
   8   8  15      147.53      247.64     75.18 o
  -7   9  15       35.19       18.15     70.90 o
  -6   9  15       11.29      -92.37     62.11 o
  -5   9  15      126.67      105.74     68.92 o
  -4   9  15      651.81      643.23     58.04 o
  -3   9  15       72.30       -5.94     44.18 o
  -2   9  15     1018.80      990.21     60.88 o
  -1   9  15      173.07      150.64     41.69 o
   0   9  15      344.75      211.03     43.70 o
   1   9  15      168.63      143.64     37.61 o
   2   9  15     1070.46     1164.16     73.65 o
   3   9  15       54.66      -13.65     46.38 o
   4   9  15      706.28      823.63     60.45 o
   5   9  15       71.53       75.46     48.30 o
   6   9  15        7.15      -23.50     55.46 o
   7   9  15       52.03      -53.08     51.45 o
  -6  10  15        4.14       65.11     72.08 o
  -5  10  15       50.82       27.12     65.99 o
  -4  10  15       37.91       88.30     52.70 o
  -3  10  15      181.41      155.63     49.71 o
  -2  10  15      107.61       87.26     43.25 o
  -1  10  15       87.58       89.14     54.27 o
   0  10  15       38.20       49.85     50.12 o
   1  10  15       95.83      126.10     51.46 o
   2  10  15      140.56      154.78     91.77 o
   3  10  15      192.72      142.46     60.09 o
   4  10  15       55.85      145.05     63.84 o
   5  10  15       74.44      -21.14     66.52 o
   6  10  15       14.42        5.85     70.66 o
  -4  11  15       53.33       12.92     78.02 o
  -3  11  15       47.95      104.52     69.78 o
  -2  11  15      169.28      228.57     59.64 o
  -1  11  15      112.24      134.10     60.90 o
   0  11  15      423.24      463.64     71.05 o
   1  11  15       74.72      110.28     65.94 o
   2  11  15      199.16      263.14     61.79 o
   3  11  15       55.33       74.28     76.03 o
   4  11  15       44.95       73.22     70.86 o
   0   0  16    25751.14    22997.27   1618.07 o
   0   1  16    13751.23    14215.56    500.97 o
   1   1  16    28822.03    28588.95    909.56 o
  -1   2  16    10846.47    11378.09    333.51 o
   0   2  16     1386.55     1284.80     44.73 o
   1   2  16    10753.21    11430.28    410.37 o
   2   2  16     5417.66     5297.70    173.95 o
  -2   3  16      790.06      849.99     30.86 o
  -1   3  16     1692.96     1534.58     46.02 o
   0   3  16     2723.45     2860.89     83.37 o
   1   3  16     1683.69     1568.86     59.02 o
   2   3  16      809.78      882.10     35.15 o
   3   3  16     1172.97     1224.90     43.68 o
  -3   4  16     1724.59     1741.15     52.72 o
  -2   4  16     2021.91     2056.33     53.97 o
  -1   4  16     2147.27     2213.59     56.15 o
   0   4  16     9136.50     9173.20    214.73 o
   1   4  16     2138.82     2177.09     68.30 o
   2   4  16     1991.92     2094.45     70.37 o
   3   4  16     2142.87     2079.52     68.48 o
   4   4  16      472.35      437.89     31.72 o
  -4   5  16      340.18      363.37     27.90 o
  -3   5  16      386.85      412.98     25.22 o
  -2   5  16     1381.21     1395.24     41.35 o
  -1   5  16     2573.32     2580.69     63.02 o
   0   5  16     1021.69     1101.58     35.70 o
   1   5  16     2659.73     2654.90     75.60 o
   2   5  16     1503.86     1438.65     50.08 o
   3   5  16      247.46      252.10     31.21 o
   4   5  16      515.14      530.15     32.24 o
   5   5  16      152.66      174.52     29.34 o
  -5   6  16      331.30      373.15     31.19 o
  -4   6  16      257.65      314.07     27.63 o
  -3   6  16     3832.96     3627.25    106.32 o
  -2   6  16     1452.68     1419.93     46.64 o
  -1   6  16     4037.38     3830.53     98.23 o
   0   6  16     1187.01     1221.62     43.56 o
   1   6  16     3742.77     3619.72    104.48 o
   2   6  16     1651.40     1591.81     50.83 o
   3   6  16     4262.01     4130.40    117.01 o
   4   6  16      235.17      286.10     36.33 o
   5   6  16      431.30      433.88     40.62 o
   6   6  16        4.48        9.62     36.69 o
  -6   7  16       44.43       70.56     41.29 o
  -5   7  16      262.40      271.38     36.06 o
  -4   7  16      481.47      478.85     41.01 o
  -3   7  16      248.77      232.82     40.16 o
  -2   7  16     1742.51     1662.80     59.26 o
  -1   7  16      846.24      903.52     38.35 o
   0   7  16        0.85      -19.76     22.95 o
   1   7  16      872.49      861.13     37.65 o
   2   7  16     1666.58     1567.52     59.00 o
   3   7  16      319.98      383.29     42.64 o
   4   7  16      580.08      559.24     48.66 o
   5   7  16      339.79      409.70     44.13 o
   6   7  16       18.43       62.08     42.30 o
   7   7  16       45.35       30.80     44.25 o
  -7   8  16      292.40      332.99     57.68 o
  -6   8  16       24.20       41.35     59.04 o
  -5   8  16      818.01      794.79     58.36 o
  -4   8  16      548.91      622.36     55.22 o
  -3   8  16      617.77      620.91     51.34 o
  -2   8  16     1052.82      951.91     57.87 o
  -1   8  16      671.77      549.57     41.13 o
   0   8  16     1024.25     1023.28     46.81 o
   1   8  16      558.09      558.24     36.77 o
   2   8  16     1013.59     1007.01     66.94 o
   3   8  16      503.41      419.99     40.72 o
   4   8  16      609.91      691.43     53.58 o
   5   8  16      671.80      606.84     56.37 o
   6   8  16       22.99       49.89     44.09 o
   7   8  16      252.76      166.51     49.43 o
   8   8  16      161.32      219.49     57.53 o
  -7   9  16       73.43      -36.43     72.40 o
  -6   9  16       80.16       42.33    117.04 o
  -5   9  16       49.38       57.98     52.37 o
  -4   9  16       15.02      -90.84     65.02 o
  -3   9  16       89.81       77.25     57.07 o
  -2   9  16       13.07       32.55     42.56 o
  -1   9  16      344.73      316.63     44.69 o
   0   9  16        8.74      -59.70     40.58 o
   1   9  16      284.39      362.48     40.85 o
   2   9  16        7.40       -4.05     42.34 o
   3   9  16       60.39       48.80     53.39 o
   4   9  16       24.69       45.51     46.58 o
   5   9  16       47.50       46.72     50.40 o
   6   9  16       86.24       80.46     51.24 o
   7   9  16       86.93       99.12     53.59 o
  -6  10  16       25.69      -20.09     72.34 o
  -5  10  16       26.95      110.79     66.03 o
  -4  10  16       36.39       19.16     51.15 o
  -3  10  16      268.07      281.10     50.99 o
  -2  10  16      237.00      110.91     46.00 o
  -1  10  16      111.72       11.26     50.61 o
   0  10  16      304.86      362.78     69.05 o
   1  10  16       92.70       21.29     46.31 o
   2  10  16      206.05      125.12     79.55 o
   3  10  16      228.23      132.93     62.27 o
   4  10  16       50.38       44.26     63.72 o
   5  10  16       31.14       -9.62     77.27 o
   6  10  16       21.73      -38.79     70.13 o
  -4  11  16      414.17      361.64     63.36 o
  -3  11  16       36.78      118.22     57.45 o
  -2  11  16      145.57      184.15     62.03 o
  -1  11  16       32.97       32.29     77.15 o
   0  11  16       17.07       49.19     57.93 o
   1  11  16       37.37       69.27     65.37 o
   2  11  16      166.14      224.79     62.93 o
   3  11  16       51.08      -38.16     80.49 o
   4  11  16      384.58      410.36     76.28 o
   0   1  17     1432.48     1788.62     71.02 o
   1   1  17     6047.76     5620.46    167.05 o
  -1   2  17     4775.28     4763.70    140.36 o
   0   2  17      600.15      803.03     32.11 o
   1   2  17     4477.52     4491.29    172.43 o
   2   2  17      254.61      265.26     22.29 o
  -2   3  17     2616.00     2557.37     69.59 o
  -1   3  17     1428.85     1400.70     43.65 o
   0   3  17      826.50      697.96     28.36 o
   1   3  17     1587.25     1447.44     55.73 o
   2   3  17     2402.21     2300.62     87.41 o
   3   3  17      310.66      319.20     21.40 o
  -3   4  17     3123.21     3162.78     82.93 o
  -2   4  17     1408.63     1324.99     39.50 o
  -1   4  17     3209.94     3045.78     74.56 o
   0   4  17     1801.00     1840.91     51.42 o
   1   4  17     3170.78     2968.39     89.89 o
   2   4  17     1275.06     1197.09     48.33 o
   3   4  17     3103.70     3083.09    111.24 o
   4   4  17       47.95       -2.06     20.79 o
  -4   5  17     3417.87     3307.18     92.45 o
  -3   5  17      175.06      211.38     26.07 o
  -2   5  17     1224.04     1142.70     38.99 o
  -1   5  17      578.65      605.31     25.12 o
   0   5  17      274.66      253.63     19.39 o
   1   5  17      703.81      750.40     30.00 o
   2   5  17     1369.92     1296.99     49.27 o
   3   5  17      166.95      205.86     29.16 o
   4   5  17     3191.89     3083.90     98.65 o
   5   5  17      187.43      164.51     30.19 o
  -5   6  17      798.65      724.90     38.18 o
  -4   6  17      671.39      655.22     35.13 o
  -3   6  17      115.67      120.43     25.38 o
  -2   6  17     1238.10     1241.89     44.61 o
  -1   6  17      124.39      160.56     20.82 o
   0   6  17     1379.65     1358.76     47.61 o
   1   6  17      207.26      224.14     23.64 o
   2   6  17     1693.94     1709.87     54.41 o
   3   6  17      123.45      105.27     25.98 o
   4   6  17      719.11      694.60     44.07 o
   5   6  17      632.77      695.45     47.01 o
   6   6  17     1453.35     1572.25     71.11 o
  -6   7  17       26.17       32.78     41.02 o
  -5   7  17      603.39      660.64     48.01 o
  -4   7  17       78.29      117.10     36.47 o
  -3   7  17      512.91      639.01     48.55 o
  -2   7  17      267.47      218.53     29.41 o
  -1   7  17     1900.02     1868.49     63.58 o
   0   7  17       89.84       54.93     24.52 o
   1   7  17     2070.73     2055.85     63.61 o
   2   7  17      244.44      262.22     32.38 o
   3   7  17      509.88      493.61     40.74 o
   4   7  17       50.63       68.50     37.35 o
   5   7  17      551.58      578.94     51.61 o
   6   7  17       11.79      -18.93     41.69 o
   7   7  17      515.73      598.66     54.70 o
  -7   8  17       79.16       93.46     55.11 o
  -6   8  17      242.83      287.21     63.26 o
  -5   8  17      294.07      264.68     48.35 o
  -4   8  17      189.53      162.75     44.42 o
  -3   8  17      356.22      344.89     47.22 o
  -2   8  17     1107.69     1150.20     62.01 o
  -1   8  17      138.64      180.01     35.91 o
   0   8  17     1188.86     1192.71     51.72 o
   1   8  17      168.68      189.35     31.84 o
   2   8  17     1114.98     1116.80     59.53 o
   3   8  17      328.58      397.05     40.36 o
   4   8  17      161.76      155.80     65.73 o
   5   8  17      317.42      265.92     51.75 o
   6   8  17      302.62      249.20     49.99 o
   7   8  17       69.29       30.14     50.41 o
   8   8  17       92.88       79.73     63.71 o
  -7   9  17        5.26      -26.97     70.64 o
  -6   9  17       32.99       22.59     67.45 o
  -5   9  17      109.65       81.40     68.34 o
  -4   9  17      600.50      713.11     61.14 o
  -3   9  17      285.06      336.38     55.93 o
  -2   9  17      184.63      141.18     43.84 o
  -1   9  17        7.68       50.04     41.54 o
   0   9  17        7.10       -7.89     42.13 o
   1   9  17       25.14       23.75     37.35 o
   2   9  17      132.51      109.55     44.90 o
   3   9  17      252.10      214.45     68.94 o
   4   9  17      521.64      471.06     55.81 o
   5   9  17      114.19      115.33     51.27 o
   6   9  17       49.92       13.44     52.65 o
   7   9  17        3.26        1.31     51.36 o
  -6  10  17       94.24      -13.60     99.64 o
  -5  10  17       34.79      -81.16     63.87 o
  -4  10  17       26.97      -47.78     51.54 o
  -3  10  17      337.49      352.03     63.13 o
  -2  10  17       32.74       35.86     47.20 o
  -1  10  17      223.78      138.99     53.54 o
   0  10  17      100.90      134.85     52.03 o
   1  10  17      203.89      191.41     55.78 o
   2  10  17       37.32       54.46     53.82 o
   3  10  17      299.73      350.25     89.57 o
   4  10  17       19.91      -53.30     62.56 o
   5  10  17       66.67       74.14     68.27 o
   6  10  17       77.60      109.22     72.14 o
  -3  11  17       81.85       73.97     60.59 o
  -2  11  17        6.99       29.34     60.17 o
  -1  11  17      491.89      398.49     65.81 o
   0  11  17       89.63      122.77     60.33 o
   1  11  17      503.06      563.02    114.84 o
   2  11  17        3.29       30.79     62.98 o
   3  11  17       71.80      156.60     83.91 o
   0   1  18     2372.21     2584.48     97.66 o
   1   1  18     1387.24     1344.01     51.35 o
  -1   2  18     4846.25     4746.17    130.34 o
   0   2  18       28.22        5.49     18.82 o
   1   2  18     3697.52     3773.64    141.84 o
   2   2  18     2134.58     2003.06     72.34 o
  -2   3  18     7181.72     7000.96    202.45 o
  -1   3  18     7317.18     7341.42    188.73 o
   0   3  18     1928.53     1990.92     61.97 o
   1   3  18     6878.25     7089.64    266.15 o
   2   3  18     8066.23     7797.13    242.18 o
   3   3  18      448.70      381.29     26.16 o
  -3   4  18     3186.18     3036.56     84.97 o
  -2   4  18     6285.96     6299.27    155.02 o
  -1   4  18     5509.38     5580.99    137.11 o
   0   4  18     4611.66     4602.37    131.24 o
   1   4  18     6029.12     6118.47    165.85 o
   2   4  18     6062.81     6138.61    190.33 o
   3   4  18     3776.33     3677.99    116.44 o
   4   4  18      304.23      302.30     23.26 o
  -4   5  18        3.37       23.29     24.08 o
  -3   5  18      926.19     1030.04     39.93 o
  -2   5  18     1848.98     1808.31     53.62 o
  -1   5  18     3253.24     3198.24     83.77 o
   0   5  18      871.61      927.42     33.60 o
   1   5  18     3679.41     3658.66     95.80 o
   2   5  18     1888.33     1861.13     66.84 o
   3   5  18      971.12     1101.30     51.23 o
   4   5  18        2.46        6.50     25.75 o
   5   5  18      251.98      246.92     38.58 o
  -5   6  18      144.00      202.08     29.62 o
  -4   6  18     1268.10     1435.90     51.45 o
  -3   6  18      319.31      305.47     29.74 o
  -2   6  18     1282.81     1247.23     42.25 o
  -1   6  18       53.39       33.33     20.48 o
   0   6  18      545.57      550.54     32.27 o
   1   6  18       45.14       46.38     22.60 o
   2   6  18     1307.14     1244.17     48.05 o
   3   6  18      374.90      385.01     32.52 o
   4   6  18     1318.61     1353.81     67.05 o
   5   6  18      213.93      217.62     38.68 o
   6   6  18       71.26       86.88     39.95 o
  -6   7  18      107.06      106.64     43.63 o
  -5   7  18       48.97       48.59     37.54 o
  -4   7  18      942.23      958.82     53.87 o
  -3   7  18      509.12      443.71     43.34 o
  -2   7  18      427.51      449.96     34.08 o
  -1   7  18      165.14      218.01     31.75 o
   0   7  18       11.44       20.29     25.01 o
   1   7  18      111.56      180.38     36.07 o
   2   7  18      395.86      400.86     32.17 o
   3   7  18      361.54      369.02     45.78 o
   4   7  18     1027.98     1069.43     61.06 o
   5   7  18       10.02        9.93     39.90 o
   6   7  18       97.70       -2.08     51.33 o
   7   7  18       17.55       27.10     47.61 o
  -7   8  18       56.39       -8.65     63.71 o
  -6   8  18        7.36        0.19     59.15 o
  -5   8  18      590.03      520.14     54.60 o
  -4   8  18        8.97        8.87     42.58 o
  -3   8  18      242.27      268.47     44.77 o
  -2   8  18      334.72      383.37     46.42 o
  -1   8  18      538.94      508.79     43.51 o
   0   8  18     1055.47     1118.57     46.77 o
   1   8  18      609.83      656.61     39.53 o
   2   8  18      338.90      406.97     42.57 o
   3   8  18      365.25      389.96     43.51 o
   4   8  18        7.56       59.54     43.69 o
   5   8  18      719.09      626.09     55.74 o
   6   8  18       10.69      -32.94     46.97 o
   7   8  18       54.59       75.34     51.22 o
   8   8  18        0.37       -2.40     59.81 o
  -7   9  18       11.42       53.47     73.08 o
  -6   9  18      112.59       90.41     63.49 o
  -5   9  18      244.31      233.75     53.03 o
  -4   9  18       96.75       83.98     48.93 o
  -3   9  18      276.63      273.85     48.73 o
  -2   9  18      161.23       69.26     43.00 o
  -1   9  18      803.68      821.00     55.30 o
   0   9  18      136.91       60.83     50.85 o
   1   9  18      776.16      779.88     62.20 o
   2   9  18      222.48      167.26     45.83 o
   3   9  18      314.40      307.13     51.09 o
   4   9  18      109.58       46.92     51.64 o
   5   9  18      175.84      186.59     50.44 o
   6   9  18      116.89       26.33     52.88 o
   7   9  18        4.31      -79.54     53.03 o
  -5  10  18       35.24       70.45     69.48 o
  -4  10  18       26.62      -41.76     47.26 o
  -3  10  18       38.25       44.34     51.67 o
  -2  10  18       34.27       30.44     48.35 o
  -1  10  18       33.31      -24.20     53.71 o
   0  10  18      856.72      792.59     66.69 o
   1  10  18       62.80      -35.39     54.38 o
   2  10  18       38.95       -9.48     55.10 o
   3  10  18       59.01       55.77     62.58 o
   4  10  18       19.78      -92.04     62.67 o
   5  10  18       46.45      147.31     66.72 o
  -3  11  18       90.42      178.53     58.70 o
  -2  11  18      258.26      127.50     62.77 o
  -1  11  18      144.32       97.51     61.04 o
   0  11  18        3.20      -56.11     62.87 o
   1  11  18      137.95      101.62     68.14 o
   2  11  18      251.78      141.09     78.43 o
   3  11  18      111.09      146.86     80.22 o
   0   1  19     3101.83     2890.09    109.19 o
   1   1  19     1696.74     1873.50     67.87 o
  -1   2  19     6731.23     6455.20    191.05 o
   0   2  19      448.61      480.98     28.47 o
   1   2  19     6520.29     6371.56    210.04 o
   2   2  19      866.82      813.77     37.75 o
  -2   3  19        0.92       28.55     18.17 o
  -1   3  19     3297.16     3105.44     95.48 o
   0   3  19     3929.01     3678.04    114.48 o
   1   3  19     3018.28     2937.66    117.35 o
   2   3  19       61.43       76.49     23.94 o
   3   3  19     3631.38     3527.82    111.80 o
  -3   4  19     2538.46     2466.93     67.92 o
  -2   4  19     3086.02     3050.44     77.92 o
  -1   4  19     1806.92     1713.01     48.58 o
   0   4  19      273.11      376.07     23.93 o
   1   4  19     2078.15     1972.02     64.18 o
   2   4  19     2774.00     2751.52     95.28 o
   3   4  19     2419.54     2472.88     92.20 o
   4   4  19     1091.33     1253.24     44.97 o
  -4   5  19     2457.28     2507.43     76.48 o
  -3   5  19      301.88      373.85     26.97 o
  -2   5  19      599.56      598.87     28.85 o
  -1   5  19      948.58     1001.45     33.75 o
   0   5  19      890.75      874.60     32.28 o
   1   5  19     1139.45     1131.85     39.26 o
   2   5  19      409.31      400.24     31.42 o
   3   5  19      275.58      317.27     33.84 o
   4   5  19     2475.06     2481.42     87.07 o
   5   5  19       99.29      117.57     30.34 o
  -5   6  19       72.43       43.20     28.64 o
  -4   6  19      651.53      690.36     38.78 o
  -3   6  19     2697.00     2541.93     76.22 o
  -2   6  19     1274.99     1299.85     43.09 o
  -1   6  19      779.68      735.38     33.34 o
   0   6  19     1193.69     1118.42     42.63 o
   1   6  19      620.37      629.67     34.66 o
   2   6  19     1268.12     1194.97     52.79 o
   3   6  19     2111.22     1989.69     80.61 o
   4   6  19      649.11      594.22     48.16 o
   5   6  19       42.52       62.88     38.04 o
   6   6  19      704.27      743.00     46.19 o
  -6   7  19      225.77      336.34     52.57 o
  -5   7  19      260.45      331.23     42.33 o
  -4   7  19      214.61      225.72     38.98 o
  -3   7  19      524.32      567.30     49.23 o
  -2   7  19      690.55      683.19     39.69 o
  -1   7  19      582.51      577.66     35.24 o
   0   7  19      331.87      433.85     30.76 o
   1   7  19      578.02      533.93     33.22 o
   2   7  19      706.32      703.76     42.22 o
   3   7  19      459.26      502.92     46.31 o
   4   7  19      188.18      179.31     47.14 o
   5   7  19      326.09      269.75     47.71 o
   6   7  19      204.38      226.70     46.75 o
   7   7  19      313.38      248.57     52.10 o
  -7   8  19       47.33       65.84     67.52 o
  -6   8  19      173.42      203.44     67.22 o
  -5   8  19       88.14       93.01     47.15 o
  -4   8  19       87.15       38.01     43.47 o
  -3   8  19      232.50      203.90     43.40 o
  -2   8  19      984.67     1134.93     63.49 o
  -1   8  19      723.54      779.21     46.21 o
   0   8  19      528.49      485.73     35.76 o
   1   8  19      568.04      552.44     50.08 o
   2   8  19     1090.58     1115.17     60.49 o
   3   8  19      204.79      233.53     47.92 o
   4   8  19      129.51      106.03     43.59 o
   5   8  19      100.70      228.20     59.32 o
   6   8  19      194.45      153.45     51.83 o
   7   8  19       44.47       72.63     49.50 o
   8   8  19      142.75       98.81     59.77 o
  -7   9  19       60.24       79.85     74.51 o
  -6   9  19      111.68      112.91     64.52 o
  -5   9  19      167.12      146.74     53.51 o
  -4   9  19       47.09      -16.72     51.44 o
  -3   9  19     1083.96     1061.93     69.97 o
  -2   9  19      258.77      217.43     54.40 o
  -1   9  19       22.40      -13.45     41.31 o
   0   9  19      157.99      129.34     64.54 o
   1   9  19        5.27        8.14     46.30 o
   2   9  19      210.09      103.41     45.91 o
   3   9  19     1213.30     1372.79     72.90 o
   4   9  19       17.50       54.47     49.36 o
   5   9  19      179.20      236.25     54.20 o
   6   9  19       91.89       90.32     59.43 o
   7   9  19       60.20       34.14     57.11 o
  -5  10  19      127.61       67.70     70.85 o
  -4  10  19       46.10       12.54     54.92 o
  -3  10  19      123.60       96.10     51.94 o
  -2  10  19      107.71      115.13     48.50 o
  -1  10  19       34.04      117.30     64.64 o
   0  10  19      372.15      337.65     58.31 o
   1  10  19       30.63       34.89     63.29 o
   2  10  19      100.13       98.55     59.83 o
   3  10  19      132.30       64.17     56.31 o
   4  10  19       27.58      -92.78     61.85 o
   5  10  19      123.01      198.56     65.98 o
  -3  11  19       98.95       81.17     57.69 o
  -2  11  19      186.29      266.46     61.73 o
  -1  11  19       72.34       32.97     58.46 o
   0  11  19      124.50      124.18     80.13 o
   1  11  19       58.07      128.69     69.16 o
   2  11  19      178.90      201.97     83.64 o
   3  11  19      125.31      188.77     83.78 o
   0   0  20    12161.16    12262.71    871.39 o
   0   1  20    17258.04    16590.80    586.01 o
   1   1  20     4910.83     5098.14    185.67 o
  -1   2  20     2172.55     2071.82     90.87 o
   0   2  20       71.38       78.33     28.03 o
   1   2  20     2554.55     2573.16     77.32 o
   2   2  20      164.37      181.84     41.85 o
  -2   3  20      223.21      256.08     21.73 o
  -1   3  20      788.35      772.76     35.43 o
   0   3  20       42.46       31.80     18.68 o
   1   3  20      884.69      899.06     45.45 o
   2   3  20      177.04      150.38     25.20 o
   3   3  20      125.24      120.86     23.07 o
  -3   4  20      225.49      255.61     22.06 o
  -2   4  20     1268.97     1312.47     42.04 o
  -1   4  20     4770.67     4707.54    109.77 o
   0   4  20     1481.40     1431.43     49.16 o
   1   4  20     4360.11     4245.41    141.72 o
   2   4  20     1036.37     1064.25     47.97 o
   3   4  20      310.26      329.09     31.74 o
   4   4  20      192.66      187.57     24.47 o
  -4   5  20      227.30      264.20     27.58 o
  -3   5  20     1270.02     1246.19     44.25 o
  -2   5  20     2533.52     2378.37     68.79 o
  -1   5  20     1728.31     1683.27     47.74 o
   0   5  20     6839.12     6696.80    168.27 o
   1   5  20     1714.91     1652.69     54.15 o
   2   5  20     2187.95     2098.31     87.48 o
   3   5  20     1168.07     1151.26     62.18 o
   4   5  20      336.57      293.75     48.03 o
   5   5  20      126.51      131.40     31.00 o
  -5   6  20       88.19       36.00     29.09 o
  -4   6  20      284.23      348.25     34.06 o
  -3   6  20     1425.73     1499.40     56.71 o
  -2   6  20     2020.90     1965.55     59.75 o
  -1   6  20     1436.83     1422.08     51.19 o
   0   6  20        8.67       36.89     22.59 o
   1   6  20     1511.54     1516.84     51.40 o
   2   6  20     1945.42     2033.25     74.48 o
   3   6  20     1487.73     1454.44     59.97 o
   4   6  20      218.29      218.78     38.95 o
   5   6  20       26.81      -20.25     36.79 o
   6   6  20        3.62       34.60     34.77 o
  -6   7  20       78.49      132.65     50.08 o
  -5   7  20      548.15      600.20     47.25 o
  -4   7  20      581.39      540.06     45.41 o
  -3   7  20     1993.80     1864.99     75.48 o
  -2   7  20     1327.04     1237.28     53.25 o
  -1   7  20      925.54      943.77     40.56 o
   0   7  20        5.76      -17.29     25.45 o
   1   7  20      901.76      851.20     39.61 o
   2   7  20     1529.42     1471.32     59.74 o
   3   7  20     1942.26     1990.37     77.17 o
   4   7  20      622.71      650.34     51.92 o
   5   7  20      437.22      527.56     54.04 o
   6   7  20       56.89       40.30     51.40 o
   7   7  20       52.83       72.04     54.02 o
  -7   8  20       99.29       72.56     70.28 o
  -6   8  20      112.16      207.27     66.76 o
  -5   8  20      317.01      256.19     50.74 o
  -4   8  20      223.03      248.38     47.15 o
  -3   8  20      425.99      352.50     48.29 o
  -2   8  20      353.21      321.28     64.81 o
  -1   8  20      105.99      103.34     53.35 o
   0   8  20      482.92      456.69     35.65 o
   1   8  20      162.72      165.33     34.99 o
   2   8  20      396.36      383.61     39.37 o
   3   8  20      385.55      348.76     42.03 o
   4   8  20      171.97      162.38     48.12 o
   5   8  20      283.34      218.88     52.35 o
   6   8  20      106.01      112.52     50.93 o
   7   8  20       93.93       69.79     52.76 o
   8   8  20       71.39      -46.81     61.81 o
  -6   9  20       13.05       17.42     67.44 o
  -5   9  20       17.48       11.83     52.21 o
  -4   9  20      130.21       92.82     51.54 o
  -3   9  20       57.23       67.45     48.34 o
  -2   9  20      445.89      403.34     51.30 o
  -1   9  20       36.10        7.21     42.97 o
   0   9  20      528.63      515.93     54.04 o
   1   9  20       60.38      -17.26     47.27 o
   2   9  20      491.52      542.19     54.21 o
   3   9  20       58.38       99.47     47.74 o
   4   9  20      148.78      147.49     74.75 o
   5   9  20       19.29       76.22     53.37 o
   6   9  20        9.61       74.00     53.29 o
  -5  10  20        7.62       30.35     69.35 o
  -4  10  20      288.37      184.77     56.36 o
  -3  10  20       61.25      -28.32     51.96 o
  -2  10  20      472.13      541.96     58.37 o
  -1  10  20      245.72      257.82     58.66 o
   0  10  20       27.00      -41.15     56.76 o
   1  10  20      321.88      455.92     88.88 o
   2  10  20      517.25      476.16     66.61 o
   3  10  20       80.07       19.43     59.43 o
   4  10  20      297.01      316.82     64.34 o
   5  10  20       10.36      -12.43     67.84 o
  -2  11  20       23.96       28.73     61.15 o
  -1  11  20       26.84       85.08     60.80 o
   0  11  20       17.63       -0.82     73.14 o
   1  11  20       39.76       25.96     93.15 o
   2  11  20       21.00       18.58     77.25 o
   1   1  21      318.68      287.61     27.29 o
  -1   2  21     2097.91     2023.64     90.51 o
   0   2  21      234.82      239.87     42.89 o
   1   2  21     2745.25     2567.33     77.33 o
   2   2  21        7.20        1.27     26.30 o
  -2   3  21     4276.51     4312.99    130.04 o
  -1   3  21     2137.27     2088.32     73.10 o
   0   3  21     1614.16     1439.56     53.48 o
   1   3  21     2431.55     2376.23     82.03 o
   2   3  21     4790.36     4861.36    142.30 o
   3   3  21       12.64       31.86     21.79 o
  -3   4  21     1056.57     1067.17     40.24 o
  -2   4  21     2127.07     2094.90     64.70 o
  -1   4  21      285.53      324.49     22.65 o
   0   4  21     8665.92     8358.22    234.06 o
   1   4  21      253.31      299.48     26.62 o
   2   4  21     2377.09     2332.28     84.31 o
   3   4  21     1116.76     1178.28     53.24 o
   4   4  21     2165.71     2035.72     68.21 o
  -4   5  21       23.38       -8.30     25.97 o
  -3   5  21     1036.44     1042.44     52.70 o
  -2   5  21      328.74      387.20     33.90 o
  -1   5  21      266.37      295.23     23.05 o
   0   5  21      584.65      586.63     28.11 o
   1   5  21      316.52      353.61     27.17 o
   2   5  21      376.46      451.86     46.84 o
   3   5  21      809.37      745.68     48.90 o
   4   5  21       31.18       19.63     34.49 o
   5   5  21     2396.83     2133.41     75.11 o
  -5   6  21      277.50      266.91     34.41 o
  -4   6  21       12.21       18.85     30.17 o
  -3   6  21      488.53      442.76     34.99 o
  -2   6  21      493.80      543.93     29.10 o
  -1   6  21      757.00      860.11     38.85 o
   0   6  21        8.14       14.75     23.52 o
   1   6  21      885.63      925.17     38.90 o
   2   6  21      450.11      445.62     35.89 o
   3   6  21      552.86      542.89     37.54 o
   4   6  21       19.95       -8.54     36.84 o
   5   6  21      222.17      139.40     43.97 o
   6   6  21       70.84       -3.16     35.42 o
  -6   7  21       89.91      101.32     50.00 o
  -5   7  21      158.94      177.07     41.11 o
  -4   7  21      139.03      184.23     44.88 o
  -3   7  21      253.69      324.63     37.27 o
  -2   7  21     1029.81     1154.58     49.92 o
  -1   7  21      230.20      285.51     29.61 o
   0   7  21     3923.83     3732.18    108.05 o
   1   7  21      235.48      231.79     29.64 o
   2   7  21     1022.63     1141.73     54.53 o
   3   7  21      224.77      211.23     41.62 o
   4   7  21      123.45      122.47     43.36 o
   5   7  21      147.32      135.33     48.28 o
   6   7  21       38.83       33.87     44.38 o
   7   7  21        0.42        2.90     52.75 o
  -7   8  21      113.06       59.98     67.35 o
  -6   8  21       64.70      116.97     63.97 o
  -5   8  21       73.49       99.25     49.35 o
  -4   8  21      640.72      719.33     58.51 o
  -3   8  21       58.96       14.77     44.10 o
  -2   8  21      149.55      139.33     45.14 o
  -1   8  21      806.48      765.30     49.96 o
   0   8  21      377.85      362.98     34.61 o
   1   8  21      701.53      745.17     46.73 o
   2   8  21      222.16      224.84     40.67 o
   3   8  21       53.58       -7.53     41.29 o
   4   8  21      645.51      675.27     81.63 o
   5   8  21       60.30       19.43     63.63 o
   6   8  21       76.26      105.18     54.27 o
   7   8  21       95.10      185.09     60.66 o
  -6   9  21       24.98      -25.72     65.75 o
  -5   9  21       40.20       46.78     61.10 o
  -4   9  21       20.32       94.94     52.50 o
  -3   9  21      129.43      121.33     49.70 o
  -2   9  21        4.86       -3.79     45.42 o
  -1   9  21      235.21      241.32     46.96 o
   0   9  21      457.95      554.08     54.12 o
   1   9  21      171.11       80.02     51.03 o
   2   9  21       12.69      -14.65     49.06 o
   3   9  21       77.74       36.16     47.17 o
   4   9  21       11.19      -42.28     49.80 o
   5   9  21       50.94      112.21     55.09 o
   6   9  21       27.73      -44.99     56.79 o
  -5  10  21        9.62       58.66     70.26 o
  -4  10  21      403.48      275.99     59.70 o
  -3  10  21      121.97       99.33     60.18 o
  -2  10  21      239.94      264.34     54.58 o
  -1  10  21      124.79       93.38     57.04 o
   0  10  21        6.51      -67.68     56.18 o
   1  10  21      121.19      100.77     66.49 o
   2  10  21      187.01      195.54     59.71 o
   3  10  21      133.63       63.95     94.10 o
   4  10  21      403.49      482.13     84.77 o
   5  10  21        8.24       25.13     72.04 o
  -2  11  21       83.98       42.90     63.43 o
  -1  11  21       34.10      -26.21     59.39 o
   0  11  21      239.20      175.78     84.62 o
   1  11  21       31.87       61.07     70.01 o
   2  11  21       98.35      136.11     94.79 o
   0   1  22     6253.30     6320.69    229.31 o
   1   1  22     1173.68     1094.48     51.85 o
  -1   2  22     2863.39     2716.22    111.42 o
   0   2  22      721.18      774.44     41.84 o
   1   2  22     3261.34     3087.54     94.83 o
   2   2  22     3109.03     2676.03     94.87 o
  -2   3  22     2208.70     2170.95     82.18 o
  -1   3  22     2915.56     2822.47     94.13 o
   0   3  22     8557.03     8134.14    265.31 o
   1   3  22     2505.05     2363.61     91.87 o
   2   3  22     2464.02     2308.12     83.56 o
   3   3  22     5918.57     5843.36    179.37 o
  -3   4  22      522.96      560.56     31.96 o
  -2   4  22     2317.88     2214.89     70.44 o
  -1   4  22     1707.67     1747.41     50.93 o
   0   4  22     1609.86     1497.14     52.46 o
   1   4  22     1631.15     1666.98     62.88 o
   2   4  22     2197.51     2115.48     84.09 o
   3   4  22      646.83      651.67     36.33 o
   4   4  22     1215.36     1274.96     53.89 o
  -4   5  22       33.17       73.65     26.38 o
  -3   5  22     1307.61     1204.69     50.08 o
  -2   5  22      222.49      211.12     27.62 o
  -1   5  22     1431.95     1468.19     48.43 o
   0   5  22     1777.90     1705.31     52.13 o
   1   5  22     1703.27     1686.55     56.11 o
   2   5  22      104.94       71.74     32.40 o
   3   5  22     1438.58     1325.03     59.32 o
   4   5  22       25.95      -10.88     34.73 o
   5   5  22      116.30      123.10     33.29 o
  -5   6  22       13.33       33.97     33.28 o
  -4   6  22      472.02      424.94     36.43 o
  -3   6  22       45.45      -33.27     28.66 o
  -2   6  22       79.85       59.66     24.17 o
  -1   6  22       49.71       46.46     26.02 o
   0   6  22        5.51      -33.09     23.99 o
   1   6  22       72.60       68.27     25.18 o
   2   6  22       95.86       92.34     30.67 o
   3   6  22       55.23       29.73     30.53 o
   4   6  22      634.58      669.01     48.35 o
   5   6  22       19.46      -12.76     34.30 o
   6   6  22       28.61      -43.13     34.83 o
  -6   7  22      159.08      164.05     52.30 o
  -5   7  22      443.58      482.14     47.39 o
  -4   7  22      234.73      321.39     47.05 o
  -3   7  22     1278.82     1339.55     58.50 o
  -2   7  22       10.73       11.87     30.50 o
  -1   7  22     1101.71     1021.02     50.74 o
   0   7  22       81.45       48.92     29.40 o
   1   7  22     1138.20     1128.76     49.11 o
   2   7  22        2.77       13.07     31.52 o
   3   7  22     1150.15     1096.81     62.68 o
   4   7  22      242.81      224.34     44.89 o
   5   7  22      432.26      423.42     68.20 o
   6   7  22      131.12      155.66     49.28 o
   7   7  22      119.10      157.53     54.84 o
  -7   8  22       13.32       50.79     67.28 o
  -6   8  22      123.98      108.93     62.85 o
  -5   8  22      365.84      328.28     55.31 o
  -4   8  22      356.81      437.39     75.02 o
  -3   8  22      384.57      343.63     48.72 o
  -2   8  22       75.09      126.21     51.15 o
  -1   8  22      204.44      132.45     38.92 o
   0   8  22      257.27      220.63     32.80 o
   1   8  22      254.90      250.74     38.47 o
   2   8  22       94.96      139.40     36.83 o
   3   8  22      397.07      422.21     48.50 o
   4   8  22      332.77      336.82     50.96 o
   5   8  22      335.61      394.73     56.54 o
   6   8  22      120.09      -69.67     53.04 o
   7   8  22        4.80      -18.87     61.96 o
  -6   9  22      128.94      133.22     72.96 o
  -5   9  22       51.42      -29.81     54.40 o
  -4   9  22       51.45       47.18     51.75 o
  -3   9  22       88.42       26.10     50.89 o
  -2   9  22      102.84      176.38     52.00 o
  -1   9  22      124.17       78.87     44.84 o
   0   9  22      781.05      777.83     67.42 o
   1   9  22      114.46      131.19     50.14 o
   2   9  22       86.51       52.79     50.55 o
   3   9  22       74.59       36.81     48.01 o
   4   9  22       52.75       -3.08     50.15 o
   5   9  22       60.46       -3.29     53.36 o
   6   9  22      150.57      107.73     58.27 o
  -4  10  22       17.04       23.64     56.33 o
  -3  10  22       53.05       78.95     54.60 o
  -2  10  22      126.59       95.41     52.00 o
  -1  10  22      443.48      463.29     64.88 o
   0  10  22        0.76      -40.58     58.50 o
   1  10  22      383.30      383.92     72.29 o
   2  10  22      111.67      141.06     61.87 o
   3  10  22       51.83      -63.91     61.09 o
   4  10  22       16.93       60.59     65.72 o
  -1  11  22       31.05       53.02     69.47 o
   0  11  22      107.95      123.29    105.77 o
   1  11  22       36.00       45.53     71.10 o
   0   1  23      706.78      830.74     43.72 o
   1   1  23      350.84      405.07     36.83 o
  -1   2  23     1260.63     1328.19     64.10 o
   0   2  23    15921.88    15336.74    543.32 o
   1   2  23     1514.44     1529.70     54.50 o
   2   2  23     5655.00     4891.51    164.06 o
  -2   3  23     2111.42     2012.94     79.29 o
  -1   3  23     3521.14     3224.87    121.01 o
   0   3  23       34.63       87.24     24.65 o
   1   3  23     4124.16     3887.78    123.66 o
   2   3  23     2422.91     2332.72     82.91 o
   3   3  23      205.45      237.24     26.82 o
  -3   4  23     2537.62     2600.35     91.26 o
  -2   4  23     2976.67     2929.16     88.13 o
  -1   4  23      331.80      379.39     30.18 o
   0   4  23     2499.79     2504.03     84.33 o
   1   4  23      457.87      460.20     41.77 o
   2   4  23     3114.03     2812.82    105.35 o
   3   4  23     2754.43     2856.94     93.50 o
   4   4  23     1782.59     1853.86     69.52 o
  -4   5  23     1445.46     1572.32     60.62 o
  -3   5  23      879.83      917.47     43.44 o
  -2   5  23     1465.80     1397.98     53.43 o
  -1   5  23     1764.64     1576.05     52.53 o
   0   5  23     1611.76     1532.27     48.75 o
   1   5  23     1551.89     1497.80     55.41 o
   2   5  23     1565.53     1467.46     64.95 o
   3   5  23      920.43      950.52     52.91 o
   4   5  23     1307.69     1348.98     61.69 o
   5   5  23       12.04       28.93     34.23 o
  -5   6  23      335.92      366.88     47.32 o
  -4   6  23      323.15      333.34     38.78 o
  -3   6  23       77.64       92.33     29.95 o
  -2   6  23     1584.65     1622.28     55.32 o
  -1   6  23     1767.48     1742.71     57.01 o
   0   6  23      940.64      865.57     39.68 o
   1   6  23     1546.41     1496.37     59.41 o
   2   6  23     1499.77     1521.60     64.42 o
   3   6  23       79.21       48.50     35.99 o
   4   6  23      330.26      307.77     45.69 o
   5   6  23      456.23      591.70     65.42 o
   6   6  23       33.77       61.35     41.48 o
  -6   7  23       42.87       24.22     52.00 o
  -5   7  23      328.17      298.54     46.74 o
  -4   7  23      430.72      527.12     51.81 o
  -3   7  23      782.91      820.68     49.11 o
  -2   7  23     1943.56     2010.05     72.17 o
  -1   7  23      595.00      614.13     37.60 o
   0   7  23     2621.59     2508.58     79.54 o
   1   7  23      618.89      722.46     40.99 o
   2   7  23     2033.65     1926.57     77.07 o
   3   7  23      862.62      773.34     53.09 o
   4   7  23      453.32      483.32     50.99 o
   5   7  23      316.15      314.39     51.94 o
   6   7  23       54.12       47.88     51.62 o
   7   7  23       41.85       81.97     61.26 o
  -7   8  23      109.56      154.14     73.06 o
  -6   8  23       55.88      110.65     66.37 o
  -5   8  23       14.90      -15.66     49.02 o
  -4   8  23       41.99      -32.57     47.41 o
  -3   8  23      832.25      785.45     59.83 o
  -2   8  23      431.30      396.99     48.88 o
  -1   8  23      533.46      585.52     41.24 o
   0   8  23      452.11      535.74     38.84 o
   1   8  23      483.92      479.19     42.57 o
   2   8  23      375.84      365.22     40.72 o
   3   8  23      782.36      780.08     59.29 o
   4   8  23       22.47      -44.73     46.55 o
   5   8  23       12.39      101.09     52.36 o
   6   8  23       46.71       63.52     53.77 o
   7   8  23       95.36      -36.27     61.52 o
  -6   9  23        1.87      -24.23     69.68 o
  -5   9  23      175.19      180.69     59.49 o
  -4   9  23      231.56      297.76     56.41 o
  -3   9  23      282.54      413.21     54.79 o
  -2   9  23      246.85      262.38     50.69 o
  -1   9  23       69.96       25.31     46.58 o
   0   9  23       84.75       86.78     51.55 o
   1   9  23       53.43       -6.55     49.34 o
   2   9  23      286.16      256.32     54.42 o
   3   9  23      332.38      311.47     54.13 o
   4   9  23      227.35      246.34     54.94 o
   5   9  23      169.45      192.76     84.63 o
   6   9  23        2.66      -44.12     57.53 o
  -4  10  23      143.02      119.26     57.73 o
  -3  10  23      111.79       19.06     52.45 o
  -2  10  23       33.15        5.39     52.13 o
  -1  10  23       99.00       83.96     87.82 o
   0  10  23       47.99       20.02     61.99 o
   1  10  23       75.62       93.05     85.83 o
   2  10  23       43.06       19.32     61.05 o
   3  10  23       75.63      -16.12     62.58 o
   4  10  23      138.72       93.25     67.06 o
   0   0  24     1998.86     1701.02    144.51 o
   0   1  24     1394.78     1411.81     63.77 o
   1   1  24     4593.56     4256.49    159.16 o
  -1   2  24     2594.70     2465.08     98.01 o
   0   2  24     1449.79     1588.02    111.75 o
   1   2  24     2575.43     2456.01     82.12 o
   2   2  24      102.82       98.19     25.85 o
  -2   3  24      476.00      520.88     35.41 o
  -1   3  24      510.09      503.57     34.64 o
   0   3  24      507.42      542.97     37.71 o
   1   3  24      556.49      502.71     32.02 o
   2   3  24      460.90      506.29     36.17 o
   3   3  24       71.46       84.25     26.46 o
  -3   4  24       16.09        8.57     33.35 o
  -2   4  24      763.15      866.96     38.42 o
  -1   4  24      344.96      352.18     32.57 o
   0   4  24      752.33      725.23     38.51 o
   1   4  24      433.40      443.37     35.12 o
   2   4  24      651.11      703.73     44.85 o
   3   4  24        0.04       31.68     26.93 o
   4   4  24       79.29      100.96     30.39 o
  -4   5  24      610.15      688.74     45.58 o
  -3   5  24      379.89      420.60     38.86 o
  -2   5  24      793.62      801.03     40.37 o
  -1   5  24     3462.90     3226.45     94.41 o
   0   5  24     1293.02     1357.87     45.45 o
   1   5  24     3454.62     3358.11    108.02 o
   2   5  24      742.67      820.12     47.81 o
   3   5  24      473.05      519.71     41.28 o
   4   5  24      515.86      518.91     45.28 o
   5   5  24      657.33      699.23     48.45 o
  -5   6  24      169.12      158.76     40.69 o
  -4   6  24     1193.26     1197.61     53.07 o
  -3   6  24      262.51      242.76     34.05 o
  -2   6  24      527.36      524.58     41.37 o
  -1   6  24     1043.09     1110.07     46.09 o
   0   6  24       62.97      104.93     26.96 o
   1   6  24     1305.55     1284.56     55.05 o
   2   6  24      764.00      779.81     42.85 o
   3   6  24      364.34      388.94     45.13 o
   4   6  24     1132.18     1111.90     64.02 o
   5   6  24      257.68      213.67     39.47 o
   6   6  24      358.77      412.86     50.52 o
  -6   7  24      101.25      188.86     53.75 o
  -5   7  24      101.40      111.85     41.75 o
  -4   7  24      716.59      675.99     49.03 o
  -3   7  24      831.55      908.68     51.86 o
  -2   7  24      204.67      216.78     42.33 o
  -1   7  24       93.66       71.75     32.80 o
   0   7  24      896.91      802.39     41.02 o
   1   7  24      149.67       79.76     42.86 o
   2   7  24      236.65      205.92     41.47 o
   3   7  24      826.10      853.85     51.04 o
   4   7  24      549.79      533.55     54.99 o
   5   7  24       82.65       51.84     48.32 o
   6   7  24      137.09       85.20     56.61 o
   7   7  24       16.42       72.61     60.51 o
  -7   8  24       13.29      -30.07     68.58 o
  -6   8  24       36.82       25.79     64.88 o
  -5   8  24      147.41      182.28     54.56 o
  -4   8  24      145.93       19.46     49.32 o
  -3   8  24      483.87      507.69     53.96 o
  -2   8  24       10.76       10.72     42.95 o
  -1   8  24      429.10      411.10     45.27 o
   0   8  24      213.51      202.30     36.14 o
   1   8  24      481.23      463.51     39.84 o
   2   8  24       23.54       60.66     36.95 o
   3   8  24      460.76      434.70     54.01 o
   4   8  24       82.84       -7.04     48.34 o
   5   8  24      184.15      301.08     71.35 o
   6   8  24       38.74       61.55     55.76 o
   7   8  24       15.86        5.97     60.87 o
  -5   9  24       14.38      -47.14     55.51 o
  -4   9  24       86.65       91.73     57.76 o
  -3   9  24       73.23      152.10     53.53 o
  -2   9  24      469.24      572.66     60.36 o
  -1   9  24      160.93      134.96     50.10 o
   0   9  24       48.17      -17.00     50.97 o
   1   9  24      147.99      124.22     52.19 o
   2   9  24      483.53      459.86     53.18 o
   3   9  24       75.74      118.75     50.69 o
   4   9  24       71.40       77.28     53.73 o
   5   9  24       16.27      -69.03     54.46 o
  -3  10  24      192.28      232.61     57.07 o
  -2  10  24        4.24       15.37     53.87 o
  -1  10  24       51.46       25.92     64.91 o
   0  10  24      177.92      147.35     61.98 o
   1  10  24       60.82       -2.46     69.51 o
   2  10  24       23.90       17.63     77.91 o
   3  10  24      192.55      164.21     65.81 o
   0   1  25     1409.55     1429.70     65.56 o
   1   1  25      764.61      698.80     42.25 o
  -1   2  25     1231.40     1287.47     60.28 o
   0   2  25     8166.67     7784.37    282.30 o
   1   2  25     1398.57     1376.74     63.57 o
   2   2  25     4642.93     4541.60    154.14 o
  -2   3  25       96.41      147.76     30.25 o
  -1   3  25      682.42      723.35     45.57 o
   0   3  25       34.37       64.09     28.51 o
   1   3  25      631.55      713.75     37.67 o
   2   3  25       31.69       46.30     30.73 o
   3   3  25     1428.52     1482.57     58.84 o
  -3   4  25     1311.35     1326.76     56.13 o
  -2   4  25      354.05      397.46     30.93 o
  -1   4  25     1896.10     1869.80     76.57 o
   0   4  25       89.37       79.82     29.19 o
   1   4  25     2180.99     2048.46     79.04 o
   2   4  25      471.63      446.42     38.59 o
   3   4  25     1286.36     1354.69     56.97 o
   4   4  25      148.27      183.63     31.91 o
  -4   5  25     1964.67     1856.33     79.40 o
  -3   5  25      335.83      265.22     34.56 o
  -2   5  25     1044.75     1008.94     47.15 o
  -1   5  25       38.41       20.87     24.66 o
   0   5  25      205.73      257.55     24.99 o
   1   5  25       90.94      195.26     39.68 o
   2   5  25      769.74      863.64     56.46 o
   3   5  25      360.03      369.29     40.64 o
   4   5  25     1827.46     1761.37     79.04 o
   5   5  25        2.52      -44.44     35.72 o
  -5   6  25      295.49      205.49     44.52 o
  -4   6  25      684.43      685.29     43.68 o
  -3   6  25      101.40      133.77     32.43 o
  -2   6  25      634.02      706.20     37.29 o
  -1   6  25       44.91        8.70     27.08 o
   0   6  25      952.52      950.08     42.86 o
   1   6  25       92.06       92.90     32.34 o
   2   6  25      535.33      601.14     42.93 o
   3   6  25       32.69       21.58     38.19 o
   4   6  25      615.49      622.78     52.89 o
   5   6  25      401.78      308.74     46.12 o
   6   6  25      120.92      232.74     71.43 o
  -6   7  25        1.59      -68.64     55.04 o
  -5   7  25       62.42       64.85     44.91 o
  -4   7  25       91.09       39.36     39.86 o
  -3   7  25      101.74      112.27     38.11 o
  -2   7  25      185.22      206.80     35.34 o
  -1   7  25     1143.05     1142.76     48.60 o
   0   7  25       19.67      -22.99     29.24 o
   1   7  25      973.70     1008.30     56.43 o
   2   7  25      168.37      116.11     36.76 o
   3   7  25       45.25       73.48     41.52 o
   4   7  25      124.61       26.09     47.48 o
   5   7  25       91.16      120.33     49.79 o
   6   7  25        4.71      -12.10     59.55 o
   7   7  25      192.90      135.76     68.60 o
  -6   8  25      210.36      204.77     80.85 o
  -5   8  25       14.30       25.86     53.61 o
  -4   8  25      198.57      153.40     51.28 o
  -3   8  25      301.15      393.86     53.89 o
  -2   8  25      116.89      157.41     47.45 o
  -1   8  25      489.28      463.00     42.26 o
   0   8  25      718.10      788.36     50.02 o
   1   8  25      409.77      365.15     39.52 o
   2   8  25       50.08       13.74     38.85 o
   3   8  25      206.74      258.60     58.26 o
   4   8  25      207.98      126.53     52.70 o
   5   8  25        2.89      -13.62     53.79 o
   6   8  25      186.60      131.41     64.62 o
  -5   9  25       27.79       28.86     57.05 o
  -4   9  25       81.59       83.33     54.29 o
  -3   9  25       58.86        9.48     50.13 o
  -2   9  25      321.11      499.11     62.50 o
  -1   9  25       65.52       17.23     47.13 o
   0   9  25      103.32      154.88     72.68 o
   1   9  25       75.30      154.88     54.78 o
   2   9  25      298.45      376.84     53.00 o
   3   9  25       73.40       73.86     66.38 o
   4   9  25      110.98       45.35     54.39 o
   5   9  25       31.91       33.79     58.26 o
  -3  10  25       87.48       48.50     57.66 o
  -2  10  25        5.57       -8.37     51.58 o
  -1  10  25       67.57       99.66     64.96 o
   0  10  25       49.96       65.44     64.74 o
   1  10  25       67.42       82.86     69.93 o
   2  10  25       15.76      -74.14     77.69 o
   3  10  25       46.86      -38.16     63.69 o
   0   1  26        2.22        1.47     26.58 o
   1   1  26      157.95      219.61     30.55 o
  -1   2  26     3601.58     3371.80    131.27 o
   0   2  26      206.12      277.26     33.84 o
   1   2  26     3871.36     3515.51    135.04 o
   2   2  26     2290.74     2201.04     84.14 o
  -2   3  26     4202.33     3964.70    131.91 o
  -1   3  26     2136.05     2011.36     92.20 o
   0   3  26      930.45      932.98     52.39 o
   1   3  26     2475.23     2397.54     78.96 o
   2   3  26     3746.32     3551.80    130.69 o
   3   3  26     2008.02     1944.03     71.74 o
  -3   4  26     3387.14     3383.92    111.79 o
  -2   4  26      890.24      850.08     40.31 o
  -1   4  26     1967.13     2108.21     83.91 o
   0   4  26     3395.37     3190.47    114.84 o
   1   4  26     2177.08     2235.85     96.03 o
   2   4  26      790.58      829.38     53.49 o
   3   4  26     3420.24     3385.92    112.67 o
   4   4  26      296.52      354.72     39.75 o
  -4   5  26      583.43      628.62     54.08 o
  -3   5  26     1687.91     1689.57     68.86 o
  -2   5  26      198.96      227.36     32.48 o
  -1   5  26     1201.59     1218.48     54.71 o
   0   5  26      128.36      140.83     25.57 o
   1   5  26     1368.19     1393.17     62.78 o
   2   5  26      185.22      127.70     36.81 o
   3   5  26     1757.98     1793.64     76.89 o
   4   5  26      557.61      532.55     48.63 o
   5   5  26        4.71        6.46     40.03 o
  -5   6  26      581.21      654.21     54.29 o
  -4   6  26      472.59      451.83     39.80 o
  -3   6  26       87.62       85.61     32.50 o
  -2   6  26      474.28      492.69     41.09 o
  -1   6  26      124.32       67.62     28.23 o
   0   6  26       37.03       41.56     27.49 o
   1   6  26      113.88       94.59     33.76 o
   2   6  26      444.79      417.63     42.78 o
   3   6  26       98.83      129.14     40.06 o
   4   6  26      459.64      589.98     46.32 o
   5   6  26      593.41      684.01     49.71 o
   6   6  26        0.12      -15.78     43.59 o
  -6   7  26      280.85      316.93     64.85 o
  -5   7  26       97.79      189.14     58.95 o
  -4   7  26      384.23      444.67     48.71 o
  -3   7  26     1393.77     1406.90     67.07 o
  -2   7  26      107.14      176.86     38.55 o
  -1   7  26      384.95      394.47     43.87 o
   0   7  26      167.86      127.05     33.34 o
   1   7  26      297.00      283.25     39.12 o
   2   7  26      142.27      189.51     38.00 o
   3   7  26     1511.03     1504.51     74.81 o
   4   7  26      309.79      426.50     52.69 o
   5   7  26      104.78      164.27     43.85 o
   6   7  26      233.83      230.29     61.47 o
   7   7  26        1.61      -82.88     58.60 o
  -6   8  26       58.82      -37.69     64.15 o
  -5   8  26      354.14      278.10     64.70 o
  -4   8  26      262.14      358.49     64.85 o
  -3   8  26      630.89      630.10     57.45 o
  -2   8  26      168.09      146.93     48.17 o
  -1   8  26       97.47       65.74     40.71 o
   0   8  26     1522.62     1578.41     82.26 o
   1   8  26      124.67       85.57     36.34 o
   2   8  26      189.58      182.19     41.75 o
   3   8  26      622.95      603.37     64.09 o
   4   8  26      262.82      310.79     55.00 o
   5   8  26      313.39      348.86     57.18 o
   6   8  26       43.77       81.77     63.55 o
  -5   9  26        5.63      -88.67     59.11 o
  -4   9  26      105.35       86.94     58.66 o
  -3   9  26        7.05      -78.00     53.72 o
  -2   9  26       86.22      122.51     52.84 o
  -1   9  26     1070.13     1027.32     74.62 o
   0   9  26       21.03      -17.45     53.05 o
   1   9  26     1027.45      939.02     74.68 o
   2   9  26       97.28       27.14     47.87 o
   3   9  26       15.63       41.44     51.99 o
   4   9  26       98.24      154.10     56.36 o
   5   9  26        7.36       -9.49     57.48 o
  -2  10  26      310.72      267.72     75.71 o
  -1  10  26       73.20      119.56     68.61 o
   0  10  26      328.36      307.09    107.97 o
   1  10  26       75.44       35.98     86.68 o
   2  10  26      308.84      339.33     84.10 o
   0   1  27     3075.28     3032.23    119.24 o
   1   1  27      889.26      983.33     53.22 o
  -1   2  27     2171.41     2210.41     93.75 o
   0   2  27     2886.82     2800.19    113.26 o
   1   2  27     1907.15     1947.74     84.02 o
   2   2  27      993.84     1004.98     49.82 o
  -2   3  27      875.30      859.17     46.44 o
  -1   3  27      400.65      348.26     43.65 o
   0   3  27     4462.35     4296.70    146.26 o
   1   3  27      495.86      533.45     41.46 o
   2   3  27      862.94      826.67     44.49 o
   3   3  27     1397.37     1471.16     59.77 o
  -3   4  27     3194.90     3271.40    111.74 o
  -2   4  27       76.30       36.37     29.40 o
  -1   4  27      699.69      688.20     46.85 o
   0   4  27      201.99      167.85     46.59 o
   1   4  27      744.93      693.97     44.20 o
   2   4  27      183.28      160.13     28.98 o
   3   4  27     3474.96     3516.43    113.88 o
   4   4  27      740.89      883.15     62.97 o
  -4   5  27      938.05     1005.21     58.87 o
  -3   5  27       70.08      109.71     34.69 o
  -2   5  27      875.12      936.16     49.67 o
  -1   5  27      136.73       83.76     36.27 o
   0   5  27     1083.65     1104.61     47.45 o
   1   5  27      140.10      116.41     31.47 o
   2   5  27      887.18      998.27     54.63 o
   3   5  27       72.69      133.33     34.10 o
   4   5  27      793.12      977.98     60.36 o
   5   5  27        7.62       13.80     52.87 o
  -5   6  27      112.80       84.90     43.83 o
  -4   6  27       50.74       92.24     36.86 o
  -3   6  27     1271.86     1265.84     61.87 o
  -2   6  27      675.61      717.21     53.15 o
  -1   6  27      278.62      292.72     32.10 o
   0   6  27      538.21      540.54     37.95 o
   1   6  27      215.36      153.93     35.16 o
   2   6  27      753.23      746.41     46.35 o
   3   6  27     1538.49     1541.95     71.27 o
   4   6  27       71.64       75.01     39.80 o
   5   6  27      148.22      132.65     45.77 o
   6   6  27      392.01      423.16     53.16 o
  -6   7  27        4.46       11.75     62.29 o
  -5   7  27       17.14       51.41     60.99 o
  -4   7  27       83.81       43.16     57.34 o
  -3   7  27      546.43      604.95     48.73 o
  -2   7  27       14.20      -51.96     36.58 o
  -1   7  27      665.43      637.48     40.74 o
   0   7  27       16.93        0.22     33.50 o
   1   7  27      730.23      779.97     59.61 o
   2   7  27        7.29       18.96     37.21 o
   3   7  27      521.72      557.68     54.39 o
   4   7  27       71.01       -3.60     47.89 o
   5   7  27       27.55        1.55     44.45 o
   6   7  27        5.94      -75.11     50.13 o
   7   7  27      361.25      276.78     69.11 o
  -6   8  27       37.07     -119.72     79.81 o
  -5   8  27       32.65       62.94     54.80 o
  -4   8  27      466.87      459.87     58.73 o
  -3   8  27      136.18       57.70     52.37 o
  -2   8  27      283.15      320.99     52.87 o
  -1   8  27        6.46      -11.62     38.28 o
   0   8  27        5.32       28.96     39.03 o
   1   8  27       22.17       13.53     39.93 o
   2   8  27      305.77      314.10     45.13 o
   3   8  27      149.44      223.05     57.06 o
   4   8  27      405.14      284.86     56.76 o
   5   8  27       31.48      137.58     57.82 o
   6   8  27       31.38       63.03     67.03 o
  -4   9  27      169.52      222.95     60.10 o
  -3   9  27      163.25       64.88     55.85 o
  -2   9  27      407.35      426.77     60.04 o
  -1   9  27       61.56      118.61     55.29 o
   0   9  27       83.91       19.37     56.44 o
   1   9  27       78.12        1.19     54.59 o
   2   9  27      454.92      512.06     56.33 o
   3   9  27      147.01      183.07     56.19 o
   4   9  27      208.24      197.70     56.45 o
  -2  10  27      100.95       31.32     56.89 o
  -1  10  27       11.12      -29.97     65.39 o
   0  10  27       25.02       -9.65     64.57 o
   1  10  27       24.59       10.68     73.19 o
   2  10  27      116.67       43.15    101.51 o
   0   0  28     1417.05     1435.66    137.72 o
   0   1  28     4858.86     4362.26    164.65 o
   1   1  28     1647.64     1661.19     75.12 o
  -1   2  28      610.11      713.68     46.26 o
   0   2  28     1062.81     1153.23     60.41 o
   1   2  28      440.45      481.79     44.33 o
   2   2  28      465.38      521.00     42.34 o
  -2   3  28       48.37      112.51     35.12 o
  -1   3  28        5.06       53.56     37.12 o
   0   3  28      172.09      205.61     42.23 o
   1   3  28        4.23       64.89     28.44 o
   2   3  28       45.21       23.78     30.21 o
   3   3  28      209.42      176.97     41.50 o
  -3   4  28      213.70      253.21     34.95 o
  -2   4  28      691.90      667.10     46.75 o
  -1   4  28     2080.82     2026.41     79.71 o
   0   4  28      412.44      395.50     41.08 o
   1   4  28     1894.36     1786.59     78.04 o
   2   4  28      834.41      751.64     40.92 o
   3   4  28      200.38      266.02     35.45 o
   4   4  28      115.12      116.50     40.76 o
  -4   5  28      390.55      467.11     45.98 o
  -3   5  28      110.89      135.53     39.47 o
  -2   5  28      231.77      201.35     38.95 o
  -1   5  28      650.03      640.54     47.32 o
   0   5  28     1418.15     1552.09     69.33 o
   1   5  28      717.49      707.38     42.93 o
   2   5  28      198.62      197.73     38.10 o
   3   5  28       27.09        6.07     58.40 o
   4   5  28      280.17      291.42     46.32 o
   5   5  28       10.77       33.14     43.24 o
  -5   6  28      313.87      328.44     48.15 o
  -4   6  28      439.84      579.03     55.62 o
  -3   6  28      527.71      666.25     48.21 o
  -2   6  28      333.70      349.88     44.11 o
  -1   6  28      451.26      528.98     38.44 o
   0   6  28      215.19      200.09     33.13 o
   1   6  28      261.16      272.15     38.65 o
   2   6  28      238.74      295.34     43.72 o
   3   6  28      614.65      782.62     55.24 o
   4   6  28      391.77      504.10     51.89 o
   5   6  28      244.38      264.40     49.54 o
   6   6  28       43.18       46.12     48.47 o
  -6   7  28       14.74       57.96     63.03 o
  -5   7  28      150.16      123.24     70.70 o
  -4   7  28      239.37      220.23     45.02 o
  -3   7  28      152.48      293.74     51.62 o
  -2   7  28      123.15       76.41     40.65 o
  -1   7  28      403.71      388.23     37.02 o
   0   7  28       33.42       52.48     34.50 o
   1   7  28      437.42      474.20     44.89 o
   2   7  28       61.19       31.42     38.07 o
   3   7  28       84.62       30.59     44.95 o
   4   7  28      189.27      160.39     51.00 o
   5   7  28      221.93      172.70     55.21 o
   6   7  28       10.08      -23.30     50.25 o
   7   7  28        0.02       45.66     65.48 o
  -6   8  28       24.42      -24.37     77.93 o
  -5   8  28       61.23       79.31     57.75 o
  -4   8  28       72.86       54.34     52.66 o
  -3   8  28      280.33      273.80     56.68 o
  -2   8  28       59.40      130.05     49.36 o
  -1   8  28      186.26      203.87     49.74 o
   0   8  28       13.08       32.79     40.24 o
   1   8  28      203.35      187.27     43.67 o
   2   8  28       49.66       30.28     41.87 o
   3   8  28      334.76      406.23     64.48 o
   4   8  28      100.45      134.28     53.80 o
   5   8  28       38.96      153.34     49.65 o
   6   8  28       19.40       28.31     66.42 o
  -4   9  28       12.01      -57.95     56.83 o
  -3   9  28      109.73      106.67     53.82 o
  -2   9  28       54.69       60.42     54.69 o
  -1   9  28       84.44       56.53     55.22 o
   0   9  28      198.75      207.56     60.35 o
   1   9  28      109.63       99.52     67.00 o
   2   9  28       27.99       25.89     54.76 o
   3   9  28      115.91       92.28     56.92 o
   4   9  28       18.12       15.24     57.79 o
   0  10  28       75.25       34.44     69.82 o
   0   1  29     1674.80     1754.76     79.20 o
   1   1  29       29.49       12.98     32.20 o
  -1   2  29     1835.47     1777.20     80.55 o
   0   2  29     6109.85     5857.69    217.82 o
   1   2  29     1812.82     1925.77     85.27 o
   2   2  29      784.08      944.25     71.54 o
  -2   3  29     2022.28     2116.30     89.40 o
  -1   3  29     4015.10     3848.71    149.39 o
   0   3  29     1748.82     1699.98     78.53 o
   1   3  29     3500.24     3485.47    124.15 o
   2   3  29     1772.67     1781.26     70.79 o
   3   3  29       81.48      159.93     54.26 o
  -3   4  29       53.27       85.62     32.24 o
  -2   4  29      494.81      531.79     43.00 o
  -1   4  29      202.36      203.27     39.66 o
   0   4  29      774.03      872.72     70.33 o
   1   4  29      256.28      282.61     33.92 o
   2   4  29      411.46      396.51     35.84 o
   3   4  29       32.78       39.99     43.25 o
   4   4  29     1157.15     1254.30     65.88 o
  -4   5  29      323.78      310.59     43.57 o
  -3   5  29      229.22      198.83     42.46 o
  -2   5  29      295.02      260.24     41.36 o
  -1   5  29     1124.29     1151.25     62.30 o
   0   5  29      280.99      212.95     44.44 o
   1   5  29     1190.71     1181.12     55.64 o
   2   5  29      330.70      355.44     38.38 o
   3   5  29      155.14      159.63     37.77 o
   4   5  29      251.48      215.79     53.65 o
   5   5  29      493.50      460.43     51.96 o
  -5   6  29        3.73       18.82     46.57 o
  -4   6  29     1000.93      891.32     65.73 o
  -3   6  29      228.49      225.33     40.51 o
  -2   6  29       59.07       14.73     40.71 o
  -1   6  29     1002.66     1054.83     54.37 o
   0   6  29       29.76        9.86     34.40 o
   1   6  29      950.24      883.80     51.63 o
   2   6  29       22.26      -40.94     38.51 o
   3   6  29      245.18      192.15     60.09 o
   4   6  29      973.49      896.22     60.95 o
   5   6  29       25.50       70.13     46.00 o
   6   6  29      162.03      119.99     51.26 o
  -6   7  29      187.60      293.16     81.21 o
  -5   7  29       60.45       71.66     67.86 o
  -4   7  29       48.74       14.14     45.44 o
  -3   7  29      263.34      298.27     52.59 o
  -2   7  29       42.48       27.49     41.47 o
  -1   7  29      265.56      310.41     38.04 o
   0   7  29     1311.61     1403.81     61.04 o
   1   7  29      236.55      251.52     41.68 o
   2   7  29       78.15      163.03     40.34 o
   3   7  29      238.02      302.05     49.37 o
   4   7  29       41.80       23.28     51.09 o
   5   7  29       56.58       70.91     58.65 o
   6   7  29      187.27      148.23     54.59 o
  -5   8  29       74.35      135.71     68.70 o
  -4   8  29       81.58      114.01     57.40 o
  -3   8  29      161.14      286.87     59.58 o
  -2   8  29      561.88      528.87     56.62 o
  -1   8  29      643.31      759.68     53.34 o
   0   8  29      102.24      107.24     51.30 o
   1   8  29      634.72      650.40     58.56 o
   2   8  29      494.94      491.53     49.30 o
   3   8  29      139.42       93.26     61.08 o
   4   8  29       94.01       37.09     55.52 o
   5   8  29       93.25       50.10     92.25 o
  -3   9  29       79.96      101.20     58.61 o
  -2   9  29       42.01      -43.17     52.48 o
  -1   9  29       51.77      -41.78     55.24 o
   0   9  29        5.06      -82.13     54.75 o
   1   9  29       31.94      -41.35     58.87 o
   2   9  29       36.74       27.46     58.70 o
   3   9  29       49.65      -29.57     55.32 o
   0   1  30      194.02      227.63     35.23 o
   1   1  30      101.23       86.76     33.25 o
  -1   2  30     1203.58     1208.44     62.67 o
   0   2  30      165.91      312.77     49.74 o
   1   2  30     1076.80     1028.28     68.50 o
   2   2  30     1764.07     1789.06     82.41 o
  -2   3  30       75.52      136.35     36.66 o
  -1   3  30     1471.37     1549.34     74.90 o
   0   3  30       30.04       52.23     37.25 o
   1   3  30     1491.20     1564.36     75.38 o
   2   3  30      167.74      251.74     36.61 o
   3   3  30    10343.66     9897.79    300.35 o
  -3   4  30      750.14      802.51     64.77 o
  -2   4  30     1518.57     1397.62     69.86 o
  -1   4  30     1239.33     1310.64     80.50 o
   0   4  30       96.22      111.08     43.69 o
   1   4  30     1465.95     1460.15     61.32 o
   2   4  30     1875.67     1813.58     64.13 o
   3   4  30      673.92      641.40     45.98 o
   4   4  30      609.66      587.57     51.18 o
  -4   5  30      229.48      237.86     44.89 o
  -3   5  30     1031.00     1005.16     59.31 o
  -2   5  30      711.89      778.84     55.55 o
  -1   5  30      346.26      362.35     44.46 o
   0   5  30       27.44       44.39     36.96 o
   1   5  30      369.39      420.05     39.78 o
   2   5  30      732.52      764.55     44.77 o
   3   5  30     1052.42      978.86     54.07 o
   4   5  30      216.10      163.56     45.15 o
   5   5  30       28.19       65.50     43.78 o
  -5   6  30      124.60      120.49     49.57 o
  -4   6  30      156.76      135.93     45.37 o
  -3   6  30      832.89      763.82     51.21 o
  -2   6  30       35.76       26.71     42.48 o
  -1   6  30       26.16       56.09     53.67 o
   0   6  30        6.01       24.28     36.47 o
   1   6  30       56.78       58.38     37.91 o
   2   6  30       25.90      -62.36     41.57 o
   3   6  30      837.53      852.22     51.59 o
   4   6  30      146.28      150.05     57.48 o
   5   6  30      155.37      173.16     50.78 o
   6   6  30      266.65      264.19     54.31 o
  -6   7  30      193.43      182.20     79.11 o
  -5   7  30      274.13      269.70     76.53 o
  -4   7  30      420.55      572.47     55.91 o
  -3   7  30      385.65      422.47     50.93 o
  -2   7  30       53.43      106.80     46.02 o
  -1   7  30       28.01       95.76     40.93 o
   0   7  30      863.11     1007.36     53.07 o
   1   7  30       15.93       -3.96     38.58 o
   2   7  30       70.43       19.25     40.04 o
   3   7  30      452.52      482.20     53.07 o
   4   7  30      438.85      583.38     53.15 o
   5   7  30      277.21      281.82     57.47 o
   6   7  30      206.57      268.48     57.14 o
  -5   8  30      173.01      216.56    108.29 o
  -4   8  30      135.47      138.61     68.78 o
  -3   8  30      133.41      134.38     54.93 o
  -2   8  30      339.88      372.60     65.76 o
  -1   8  30      431.50      469.59     49.81 o
   0   8  30        1.52      -14.02     43.74 o
   1   8  30      393.83      437.06     49.24 o
   2   8  30      385.80      425.98     49.31 o
   3   8  30      148.64      128.42     60.62 o
   4   8  30      161.37       49.52     57.86 o
   5   8  30      190.90      219.41     58.16 o
  -3   9  30       44.13      -23.82     59.20 o
  -2   9  30      209.52      159.31     60.94 o
  -1   9  30        0.25      -84.10     56.06 o
   0   9  30      749.00      748.80     79.68 o
   1   9  30        1.87       15.28     57.75 o
   2   9  30      215.81       59.26     61.42 o
   3   9  30       40.11       -7.80     56.02 o
   0   1  31       80.84      163.75     39.39 o
   1   1  31     1038.17      985.45     56.93 o
  -1   2  31     1141.93     1153.30     62.67 o
   0   2  31     5679.43     5199.10    197.11 o
   1   2  31     1216.74     1189.03     75.19 o
   2   2  31      683.98      720.62     52.31 o
  -2   3  31     2968.07     2796.43    118.72 o
  -1   3  31     1315.47     1268.31     67.93 o
   0   3  31     3020.60     3023.04    124.58 o
   1   3  31     1182.29     1217.44     66.57 o
   2   3  31     3091.88     3008.93    111.58 o
   3   3  31      943.41      958.52     49.78 o
  -3   4  31      348.08      381.87     39.83 o
  -2   4  31      121.14       89.17     38.31 o
  -1   4  31      103.79       99.42     46.15 o
   0   4  31     2802.20     2908.60    108.53 o
   1   4  31      151.71      102.15     33.79 o
   2   4  31      273.83      255.36     34.48 o
   3   4  31      204.83      276.70     39.56 o
   4   4  31     1358.18     1358.26     71.73 o
  -4   5  31      140.10      188.31     45.14 o
  -3   5  31      371.65      445.71     47.49 o
  -2   5  31      320.49      349.16     49.84 o
  -1   5  31       20.93       15.67     38.59 o
   0   5  31       11.82       14.63     45.04 o
   1   5  31       12.12       29.93     34.47 o
   2   5  31      370.44      327.79     38.18 o
   3   5  31      476.56      557.68     44.34 o
   4   5  31      211.15      230.16     55.04 o
   5   5  31      169.41      245.44     48.99 o
  -5   6  31       79.67      116.87     49.54 o
  -4   6  31      338.49      329.65     50.67 o
  -3   6  31      401.64      322.02     55.11 o
  -2   6  31      240.38      265.02     47.36 o
  -1   6  31      316.19      329.81     41.31 o
   0   6  31        0.01        0.26     38.20 o
   1   6  31      378.94      402.83     44.96 o
   2   6  31      300.63      424.53     68.63 o
   3   6  31      401.67      235.70     41.86 o
   4   6  31      342.20      430.87     50.97 o
   5   6  31       47.01       -7.95     49.21 o
   6   6  31      102.04      128.02     87.58 o
  -6   7  31        3.58     -115.95     77.30 o
  -5   7  31        8.06       93.58     75.51 o
  -4   7  31      166.89      151.96     61.91 o
  -3   7  31       74.41        9.37     46.31 o
  -2   7  31      635.45      657.46     57.80 o
  -1   7  31       46.20       -7.37     44.30 o
   0   7  31      919.54      982.99     57.72 o
   1   7  31       66.90       49.79     41.02 o
   2   7  31      814.84      862.25     55.66 o
   3   7  31       84.09       41.74     50.21 o
   4   7  31      152.65      176.21     47.82 o
   5   7  31        8.04       95.09     54.72 o
   6   7  31       18.56      -28.19     54.68 o
  -4   8  31       15.07      123.71     62.64 o
  -3   8  31      232.46      223.49     60.48 o
  -2   8  31       72.74       46.86     49.69 o
  -1   8  31      324.65      308.21     52.51 o
   0   8  31       28.02      116.23     53.45 o
   1   8  31      350.00      393.87     48.62 o
   2   8  31       74.83       49.56     45.27 o
   3   8  31      206.31      189.82     60.63 o
   4   8  31       19.24       89.34     56.90 o
  -2   9  31       33.50      -37.49     93.61 o
  -1   9  31       15.85      -39.43     56.23 o
   0   9  31        0.35       65.87     66.14 o
   1   9  31       21.90        4.86     61.06 o
   2   9  31       13.26       25.73     63.07 o
   0   0  32     1798.98     1794.72    165.34 o
   0   1  32     6180.63     6137.48    229.49 o
   1   1  32      645.01      577.53     66.32 o
  -1   2  32      650.27      646.44     50.74 o
   0   2  32      135.51      196.71     64.31 o
   1   2  32      458.87      481.51     53.43 o
   2   2  32        6.75       35.71     37.97 o
  -2   3  32      299.91      306.27     55.47 o
  -1   3  32      576.02      621.34     51.67 o
   0   3  32      840.10      917.77     67.24 o
   1   3  32      495.37      548.41     49.29 o
   2   3  32      331.93      365.79     59.95 o
   3   3  32       22.17       13.58     33.90 o
  -3   4  32      342.43      268.66     44.50 o
  -2   4  32      167.55      117.82     39.57 o
  -1   4  32      364.94      395.56     54.74 o
   0   4  32      313.11      396.45     47.15 o
   1   4  32      465.39      482.94     44.81 o
   2   4  32      250.24      174.56     34.86 o
   3   4  32      394.93      306.43     37.78 o
   4   4  32      223.40      273.64     46.09 o
  -4   5  32      252.54      275.72     54.66 o
  -3   5  32      108.02      148.57     43.81 o
  -2   5  32      892.18      977.45     77.83 o
  -1   5  32     1089.50     1100.61     79.23 o
   0   5  32        9.42       43.13     42.55 o
   1   5  32      819.72      911.64     49.56 o
   2   5  32      766.87      904.27     49.32 o
   3   5  32      153.86      157.53     37.27 o
   4   5  32      265.82      294.22     50.38 o
   5   5  32      846.29      937.86     65.14 o
  -5   6  32       30.07        7.24     48.37 o
  -4   6  32      238.37      253.12     50.27 o
  -3   6  32      252.78      196.61     64.55 o
  -2   6  32      115.69      133.49     45.57 o
  -1   6  32      269.38      249.13     52.78 o
   0   6  32     1034.37     1054.95     58.13 o
   1   6  32      126.71      126.05     40.59 o
   2   6  32      101.98       32.27     44.66 o
   3   6  32      158.29      272.92     46.47 o
   4   6  32      209.95      260.76     49.64 o
   5   6  32        9.84      -40.37     49.22 o
   6   6  32        1.54       10.78     52.37 o
  -5   7  32      164.12      295.99     78.69 o
  -4   7  32      209.35      248.33     59.82 o
  -3   7  32      378.69      385.39     53.60 o
  -2   7  32      135.71      140.78     50.71 o
  -1   7  32      179.80      178.20     46.61 o
   0   7  32      101.46      148.01     43.13 o
   1   7  32      149.44       78.67     41.30 o
   2   7  32      156.03      173.92     44.87 o
   3   7  32      411.28      439.21     62.87 o
   4   7  32      265.23      246.65     54.06 o
   5   7  32      182.88      196.58     57.19 o
  -4   8  32       81.36       54.09     65.32 o
  -3   8  32       70.58      -30.03     58.98 o
  -2   8  32       29.98       47.17     49.15 o
  -1   8  32       38.55       24.16     51.03 o
   0   8  32       49.88       10.17     50.15 o
   1   8  32       30.64       74.80     45.39 o
   2   8  32       28.50       12.93     45.19 o
   3   8  32       68.77       17.34     62.62 o
   4   8  32       87.53       90.63     51.93 o
  -1   9  32       86.91       78.90     60.77 o
   0   9  32       74.98      153.52     70.13 o
   1   9  32       78.51       90.35     54.60 o
   0   1  33      169.58      303.75     41.18 o
   1   1  33       67.57       -3.61     38.69 o
  -1   2  33      631.72      695.80     54.42 o
   0   2  33     2036.22     2079.82     94.50 o
   1   2  33      303.50      253.77     45.20 o
   2   2  33     1995.88     1972.99     91.77 o
  -2   3  33     1657.78     1597.46     81.47 o
  -1   3  33     1287.84     1498.12     78.23 o
   0   3  33     4466.39     4309.98    168.69 o
   1   3  33     1253.42     1352.82     88.37 o
   2   3  33     1371.93     1275.12     71.26 o
   3   3  33     1201.77     1223.82     64.24 o
  -3   4  33      359.96      410.91     55.44 o
  -2   4  33      587.43      546.56     49.56 o
  -1   4  33     1885.23     1806.34     85.96 o
   0   4  33      841.56      906.29     75.94 o
   1   4  33     1755.92     1805.04     79.43 o
   2   4  33      525.94      519.31     41.99 o
   3   4  33      274.45      319.84     39.51 o
   4   4  33       40.97       79.87     44.59 o
  -4   5  33      771.79      866.51     63.41 o
  -3   5  33      154.59       44.48     51.44 o
  -2   5  33     1117.85     1152.45     76.87 o
  -1   5  33      496.67      492.06     65.49 o
   0   5  33     1273.54     1262.83     84.95 o
   1   5  33      482.12      469.70     54.24 o
   2   5  33     1193.41     1300.93     57.90 o
   3   5  33      147.23      184.05     39.75 o
   4   5  33      981.92      996.56     64.81 o
   5   5  33       41.95       86.09     48.07 o
  -5   6  33      242.43      179.73     52.82 o
  -4   6  33       41.74       43.34     47.63 o
  -3   6  33      347.14      341.67     57.35 o
  -2   6  33      394.87      445.37     53.11 o
  -1   6  33      154.38      180.19     40.91 o
   0   6  33     1066.37      975.40     61.88 o
   1   6  33      147.21      101.69     41.69 o
   2   6  33      458.67      549.40     49.47 o
   3   6  33      313.91      292.98     52.48 o
   4   6  33       47.02        9.43     49.95 o
   5   6  33      164.02      110.72     52.48 o
   6   6  33       98.16      107.80     55.39 o
  -5   7  33       17.83      -35.94     60.59 o
  -4   7  33       20.18      -52.20     55.65 o
  -3   7  33      149.71      111.18     51.82 o
  -2   7  33       20.79       90.62     49.64 o
  -1   7  33     1138.63     1195.50     69.05 o
   0   7  33       75.32       42.15     40.82 o
   1   7  33     1087.21     1060.29     63.51 o
   2   7  33       20.44      -36.76     44.56 o
   3   7  33      129.89      131.63     52.50 o
   4   7  33       19.13       22.19     52.60 o
   5   7  33       44.95       47.77     53.27 o
  -3   8  33       61.90      133.57     61.11 o
  -2   8  33      422.09      504.86     58.00 o
  -1   8  33       23.65       22.75     49.65 o
   0   8  33      361.02      360.82     56.37 o
   1   8  33       45.93       12.15     45.80 o
   2   8  33      450.64      465.26     54.57 o
   3   8  33       78.69       64.92     65.17 o
   0   1  34       36.56       38.47     38.23 o
   1   1  34       22.88        1.99     39.69 o
  -1   2  34      609.97      578.54     52.04 o
   0   2  34     5112.41     4820.84    185.62 o
   1   2  34      313.40      266.63     42.35 o
   2   2  34      156.81      142.82     42.86 o
  -2   3  34     2744.00     2642.36    115.06 o
  -1   3  34     2868.92     2786.46    119.13 o
   0   3  34      170.93      216.95     45.32 o
   1   3  34     2730.74     2755.67    117.57 o
   2   3  34     2815.88     2675.15    116.24 o
   3   3  34       25.70       15.06     40.00 o
  -3   4  34     2534.81     2577.48    118.35 o
  -2   4  34      768.41      716.76     52.50 o
  -1   4  34      887.90      924.84     80.14 o
   0   4  34     1575.09     1471.10     81.02 o
   1   4  34      663.93      705.19     58.47 o
   2   4  34      689.40      665.08     45.47 o
   3   4  34     2357.66     2408.41     86.45 o
   4   4  34      110.09       58.78     45.79 o
  -4   5  34       75.97       36.74     46.74 o
  -3   5  34      182.19      165.05     63.69 o
  -2   5  34      414.10      389.80     59.22 o
  -1   5  34      608.68      661.59     70.98 o
   0   5  34      204.84      129.23     47.41 o
   1   5  34      546.41      591.39     46.60 o
   2   5  34      406.83      456.32     43.72 o
   3   5  34      169.37      163.47     40.52 o
   4   5  34       79.03      101.94     49.00 o
   5   5  34       25.38      -17.59     59.29 o
  -5   6  34       99.19       78.45     51.94 o
  -4   6  34        6.70       21.89     52.36 o
  -3   6  34      115.44      214.97     55.42 o
  -2   6  34       26.17       78.46     53.66 o
  -1   6  34       23.49      -64.33     42.89 o
   0   6  34        6.65      -33.51     43.25 o
   1   6  34       19.25       -4.80     41.56 o
   2   6  34       60.13       41.97     41.15 o
   3   6  34      135.19      156.53     50.05 o
   4   6  34       27.38       56.28     51.08 o
   5   6  34       95.42      125.09     55.36 o
   6   6  34      100.64       37.64     55.72 o
  -5   7  34      201.23      204.39     62.99 o
  -4   7  34       84.90      179.59     89.27 o
  -3   7  34       29.00       19.89     55.02 o
  -2   7  34      208.09      250.89     51.70 o
  -1   7  34      111.20      161.09     50.32 o
   0   7  34       58.66       55.77     45.34 o
   1   7  34      145.82      163.38     46.90 o
   2   7  34      206.82      238.53     48.37 o
   3   7  34       18.62       67.88     48.77 o
   4   7  34       83.60       46.52     71.17 o
   5   7  34      224.51      195.34     58.22 o
  -3   8  34      162.80      263.09     65.10 o
  -2   8  34      123.19       61.70     52.40 o
  -1   8  34      144.43       62.47     51.66 o
   0   8  34       43.42       34.40     54.09 o
   1   8  34      126.90      166.13     49.93 o
   2   8  34      117.80       84.82     64.23 o
   3   8  34      191.79      252.14     73.89 o
   0   1  35      481.20      632.19     77.38 o
   1   1  35      425.82      406.47     47.55 o
  -1   2  35      139.50      103.45     70.10 o
   0   2  35      102.88      285.18     46.83 o
   1   2  35      238.45      297.86     48.17 o
   2   2  35      228.46      262.76     64.78 o
  -2   3  35      791.39      721.36     58.08 o
  -1   3  35      120.61      133.57     54.69 o
   0   3  35     2465.59     2579.18    113.90 o
   1   3  35      141.74      122.24     49.79 o
   2   3  35      963.89      945.38     63.95 o
   3   3  35        7.65        5.74     47.58 o
  -3   4  35      244.83      234.78     51.22 o
  -2   4  35      432.67      501.71     50.12 o
  -1   4  35      572.11      480.41     55.36 o
   0   4  35      250.91      219.85     46.55 o
   1   4  35      588.72      538.65     54.38 o
   2   4  35      487.70      450.55     55.80 o
   3   4  35      164.75      219.43     40.97 o
   4   4  35       12.95       51.91     48.72 o
  -4   5  35       49.93       74.77     50.01 o
  -3   5  35       33.27       84.24     54.77 o
  -2   5  35      296.20      319.57     57.37 o
  -1   5  35       27.52     -101.29     74.04 o
   0   5  35        2.88       80.36     56.46 o
   1   5  35       56.65       93.32     50.13 o
   2   5  35      303.36      381.80     42.45 o
   3   5  35       49.08      118.97     41.28 o
   4   5  35      156.63      111.26     53.42 o
   5   5  35       73.31       92.03     57.96 o
  -5   6  35       31.86      -80.74     53.83 o
  -4   6  35       18.16       21.86     56.88 o
  -3   6  35      176.55      212.04     61.19 o
  -2   6  35      117.55       85.14     55.15 o
  -1   6  35       19.17       69.32     46.62 o
   0   6  35      476.96      585.71     59.16 o
   1   6  35       13.57        9.38     40.23 o
   2   6  35       76.08       88.59     44.93 o
   3   6  35      131.39      181.37     51.07 o
   4   6  35       21.67      114.19     54.44 o
   5   6  35       22.36      -38.50     53.19 o
  -4   7  35       13.13      -62.91     60.25 o
  -3   7  35      129.02       41.69     58.10 o
  -2   7  35      127.44      154.17     52.03 o
  -1   7  35      278.02      278.52     58.77 o
   0   7  35      165.34      134.22     49.79 o
   1   7  35      252.87      351.38     50.38 o
   2   7  35      119.94      195.20     45.02 o
   3   7  35       74.87       51.12     49.96 o
   4   7  35       14.49      -13.12     55.26 o
  -2   8  35      147.31      170.70     55.10 o
  -1   8  35       10.51       18.93     56.86 o
   0   8  35      194.37       77.87     56.11 o
   1   8  35        5.65      -17.13     49.81 o
   2   8  35      102.84       79.64     56.32 o
   0   0  36     4044.86     3808.42    309.19 o
   0   1  36     4316.33     4407.34    174.02 o
   1   1  36     1919.25     2000.57     95.06 o
  -1   2  36      556.55      538.62     53.36 o
   0   2  36       97.49      216.06     49.02 o
   1   2  36      586.00      512.61     51.98 o
   2   2  36      291.08      365.67     78.17 o
  -2   3  36      570.36      564.11     55.50 o
  -1   3  36      249.03      228.08     47.77 o
   0   3  36       77.76       71.26     47.18 o
   1   3  36      278.27      181.12     61.01 o
   2   3  36      503.63      490.34     55.78 o
   3   3  36        2.93        3.73     47.31 o
  -3   4  36      403.45      437.01     64.19 o
  -2   4  36      246.81      290.82     51.92 o
  -1   4  36      189.27      132.58     50.58 o
   0   4  36      759.84      814.07     76.52 o
   1   4  36      139.98       98.87     48.42 o
   2   4  36      150.25      114.10     49.51 o
   3   4  36      329.00      287.09     46.56 o
   4   4  36       38.17        1.38     48.25 o
  -4   5  36      465.54      487.16     58.19 o
  -3   5  36      562.51      736.15     69.30 o
  -2   5  36      443.38      450.45     70.72 o
  -1   5  36      344.37      331.04     57.95 o
   0   5  36      301.89      283.36     64.55 o
   1   5  36      304.31      355.53     45.34 o
   2   5  36      449.80      600.09     47.78 o
   3   5  36      501.74      602.93     50.62 o
   4   5  36      431.95      562.94     56.69 o
   5   5  36       27.37       21.96     53.20 o
  -5   6  36       36.25       35.59     79.08 o
  -4   6  36      390.44      440.07     77.32 o
  -3   6  36      134.26       51.51     58.15 o
  -2   6  36      428.89      539.39     63.89 o
  -1   6  36      712.14      736.42     67.89 o
   0   6  36      298.92      306.94     52.91 o
   1   6  36      770.06      792.83     56.98 o
   2   6  36      387.38      484.85     61.19 o
   3   6  36       89.58       77.65     53.08 o
   4   6  36      456.86      549.15     58.56 o
   5   6  36       67.42      170.80     58.70 o
  -3   7  36      313.87      399.26     65.11 o
  -2   7  36      352.75      266.24     57.66 o
  -1   7  36        6.77       43.59     59.12 o
   0   7  36       28.68      -26.36     49.65 o
   1   7  36        6.47       33.48     48.21 o
   2   7  36      396.71      285.54     48.68 o
   3   7  36      284.60      352.76     62.04 o
   0   8  36       29.83       17.85     60.79 o
   0   1  37        7.80       86.31     45.39 o
   1   1  37      148.23      193.84     45.65 o
  -1   2  37      415.68      495.56     53.82 o
   0   2  37     1786.51     1597.42     83.79 o
   1   2  37      499.21      563.62     55.56 o
   2   2  37     1054.48      979.98     67.00 o
  -2   3  37      307.86      367.85     55.24 o
  -1   3  37      916.59      996.29     66.86 o
   0   3  37       10.41      102.02     47.92 o
   1   3  37     1084.20     1038.65     69.67 o
   2   3  37      307.36      373.16     52.51 o
   3   3  37       21.19      109.07     51.25 o
  -3   4  37      539.23      598.15     71.65 o
  -2   4  37       57.20      106.71     60.30 o
  -1   4  37      100.22      150.49     51.57 o
   0   4  37     1237.89     1180.69     72.97 o
   1   4  37       87.55       22.10     49.99 o
   2   4  37       78.24       72.84     50.04 o
   3   4  37      486.61      463.84     54.13 o
   4   4  37      760.45      828.21     67.03 o
  -4   5  37      181.01      195.41     65.46 o
  -3   5  37      369.36      399.92    103.66 o
  -2   5  37      229.70      229.32     69.05 o
  -1   5  37       86.58      126.36     55.39 o
   0   5  37      376.40      398.86     64.51 o
   1   5  37      139.37      132.59     58.87 o
   2   5  37      252.22      262.07     47.74 o
   3   5  37      344.04      414.61     51.79 o
   4   5  37      222.04      219.27     58.59 o
   5   5  37       39.22       11.11     53.34 o
  -4   6  37      189.95      150.92     63.15 o
  -3   6  37      150.37      181.25     62.47 o
  -2   6  37      200.13      222.56    135.93 o
  -1   6  37      433.83      458.32     74.61 o
   0   6  37        0.16      -22.09     45.18 o
   1   6  37      438.65      537.49     68.61 o
   2   6  37      207.81      159.30     48.06 o
   3   6  37      164.77      203.77     55.54 o
   4   6  37      237.01      199.18     57.29 o
  -3   7  37       72.71       59.93     64.17 o
  -2   7  37      278.69      308.98     63.09 o
  -1   7  37       89.57       94.41     60.47 o
   0   7  37      113.20       38.46     51.31 o
   1   7  37       95.49      118.30     50.75 o
   2   7  37      264.96      284.56     49.38 o
   3   7  37       84.02      192.78     56.49 o
   0   1  38        0.81       58.43     45.34 o
   1   1  38      239.64      363.48     71.80 o
  -1   2  38       94.90      122.83     50.12 o
   0   2  38      146.19      255.93     50.80 o
   1   2  38      139.22      136.26     51.09 o
   2   2  38      617.82      786.61     67.24 o
  -2   3  38      722.58      857.09     89.39 o
  -1   3  38      557.56      540.88     56.01 o
   0   3  38     1160.05     1294.44     83.64 o
   1   3  38      606.65      539.47     59.32 o
   2   3  38      675.54      652.29     60.69 o
   3   3  38     1833.80     2052.64    102.17 o
  -3   4  38       58.07       12.73     56.64 o
  -2   4  38      460.89      420.76     69.59 o
  -1   4  38      294.90      423.96     56.97 o
   0   4  38       52.03       89.92     49.47 o
   1   4  38      262.60      412.54     55.71 o
   2   4  38      417.13      490.13     58.39 o
   3   4  38       31.19      -46.00     51.96 o
   4   4  38      489.58      463.64     61.39 o
  -4   5  38       38.35       89.43     62.38 o
  -3   5  38      210.69      124.50     59.52 o
  -2   5  38      142.92      170.18     59.70 o
  -1   5  38       19.61       55.90     56.10 o
   0   5  38      140.24      142.78     63.27 o
   1   5  38       15.05      -17.02     51.07 o
   2   5  38      130.04      113.04     49.77 o
   3   5  38      175.25      192.25     56.63 o
   4   5  38       21.40       58.84     50.51 o
   5   5  38       24.38      -40.06     56.49 o
  -4   6  38      102.59       48.45     63.53 o
  -3   6  38       62.14       32.53     60.52 o
  -2   6  38       30.23      -94.07     65.33 o
  -1   6  38      174.91      165.65     69.60 o
   0   6  38        1.58        4.24     63.28 o
   1   6  38      181.04      153.69     49.32 o
   2   6  38       20.58       78.56     46.97 o
   3   6  38       61.98       76.73     55.37 o
   4   6  38       69.59       10.80     58.99 o
  -2   7  38       44.19       64.95     73.28 o
  -1   7  38       34.45       39.92     77.38 o
   0   7  38       27.02       -9.40     52.60 o
   1   7  38       22.49       -8.98     49.35 o
   2   7  38       54.81       63.29     53.13 o
   0   1  39      220.09      168.22     48.11 o
   1   1  39      763.30      871.03     67.68 o
  -1   2  39       61.29       22.68     50.47 o
   0   2  39      491.70      559.66     58.97 o
   1   2  39       34.93      114.13     49.93 o
   2   2  39      212.75      251.13     70.33 o
  -2   3  39      217.68      153.68     53.33 o
  -1   3  39      182.46      286.19     58.59 o
   0   3  39      466.81      392.57     55.40 o
   1   3  39      212.20      183.45     50.13 o
   2   3  39      272.92      270.04     55.10 o
   3   3  39      112.84      227.69     55.99 o
  -3   4  39      430.08      581.10    118.50 o
  -2   4  39      612.87      702.97     80.32 o
  -1   4  39      329.65      318.64     55.89 o
   0   4  39      522.03      605.85     61.88 o
   1   4  39      299.73      206.82     78.11 o
   2   4  39      656.74      761.45     68.46 o
   3   4  39      460.23      530.39     59.20 o
   4   4  39      301.87      429.53     72.91 o
  -4   5  39        8.14       -5.41     56.77 o
  -3   5  39      246.69      409.30     68.27 o
  -2   5  39       13.97        4.11     56.07 o
  -1   5  39      167.20      150.15     58.77 o
   0   5  39       49.60       48.37     61.61 o
   1   5  39      187.37       89.71     55.60 o
   2   5  39        9.74       56.44     48.72 o
   3   5  39      348.43      610.26     72.03 o
   4   5  39        6.76       -9.53     56.76 o
  -3   6  39       54.77       29.39     65.80 o
  -2   6  39      142.00      108.24     74.24 o
  -1   6  39      107.49      275.10     63.53 o
   0   6  39        0.51       49.06     51.88 o
   1   6  39      122.13      138.23     48.57 o
   2   6  39      159.88      265.01     65.06 o
   3   6  39       39.62       22.82     55.99 o
   0   0  40      460.56      432.68    103.88 o
   0   1  40     1526.74     1579.01     86.59 o
   1   1  40     1384.44     1362.24     81.97 o
  -1   2  40       23.75       42.70     73.57 o
   0   2  40      427.58      452.28     56.82 o
   1   2  40       69.62       89.31     68.48 o
   2   2  40       39.18       43.21     51.96 o
  -2   3  40       40.59       71.30     52.17 o
  -1   3  40      110.61       96.33     51.25 o
   0   3  40       54.43      156.38     53.66 o
   1   3  40       83.58      174.61     56.27 o
   2   3  40       38.86       68.42     81.51 o
   3   3  40      383.94      348.91     57.55 o
  -3   4  40       52.78       12.08     58.55 o
  -2   4  40      275.84      418.04     75.62 o
  -1   4  40      313.63      420.79     59.77 o
   0   4  40      193.46      152.61     54.38 o
   1   4  40      319.00      334.27     59.21 o
   2   4  40      243.32      355.20     61.78 o
   3   4  40       33.11        2.62     51.22 o
   4   4  40        6.65        5.50     63.08 o
  -4   5  40       74.58       54.25     59.01 o
  -3   5  40      198.24      226.95     89.54 o
  -2   5  40       21.12       65.76     60.19 o
  -1   5  40      262.65      429.41     68.18 o
   0   5  40      700.22      689.61     81.60 o
   1   5  40      234.33      354.39     69.27 o
   2   5  40       11.38       67.81     51.91 o
   3   5  40      203.43      137.99     65.22 o
   4   5  40       56.83      155.33     70.48 o
  -2   6  40      104.22      174.17     68.49 o
  -1   6  40      124.21      111.33     69.76 o
   0   6  40      141.47      193.25     57.23 o
   1   6  40      137.42      192.67     55.50 o
   2   6  40      117.76      135.77     54.66 o
   0   1  41       96.25       59.74     54.87 o
   1   1  41      359.05      354.29     56.44 o
  -1   2  41      740.31      692.89     64.53 o
   0   2  41       55.39       43.85     58.76 o
   1   2  41      797.30      834.81     90.06 o
   2   2  41      517.69      677.57     77.05 o
  -2   3  41      414.66      352.38     60.47 o
  -1   3  41       44.54      101.01     65.14 o
   0   3  41      778.78      826.21     68.44 o
   1   3  41       48.49       47.55     54.55 o
   2   3  41      481.98      348.80     65.28 o
   3   3  41      271.55      253.21     58.31 o
  -3   4  41      136.76       73.52     62.14 o
  -2   4  41      293.60      477.78     78.71 o
  -1   4  41      323.46      329.10     60.42 o
   0   4  41        5.93       68.05     54.74 o
   1   4  41      434.14      412.48     63.94 o
   2   4  41      260.88      292.03     59.96 o
   3   4  41      135.08      101.13     64.86 o
   4   4  41      433.59      429.18     69.84 o
  -3   5  41       40.91      -57.54     61.36 o
  -2   5  41      150.95      191.33     65.00 o
  -1   5  41      103.61       98.60     63.56 o
   0   5  41      137.01      212.86     70.03 o
   1   5  41       82.70      130.86     58.39 o
   2   5  41       89.47       51.47     60.83 o
   3   5  41       48.19        3.63     62.34 o
   0   6  41      286.82      288.92     60.13 o
   0   1  42       41.75       17.12     50.68 o
   1   1  42       53.34       46.08     53.25 o
  -1   2  42      538.60      518.19     63.16 o
   0   2  42       14.21       24.60     54.08 o
   1   2  42      570.84      661.66     66.04 o
   2   2  42        0.28       54.56     54.74 o
  -2   3  42      986.23     1056.43     79.49 o
  -1   3  42       73.01       47.16     54.09 o
   0   3  42       15.15       -0.29     55.64 o
   1   3  42      101.54      112.66     57.41 o
   2   3  42      957.71     1142.61     98.92 o
   3   3  42       70.65       98.17     59.21 o
  -3   4  42      287.29      363.31     72.12 o
  -2   4  42       11.02        6.18     70.74 o
  -1   4  42       12.74       79.01     92.71 o
   0   4  42       66.29       22.06     57.90 o
   1   4  42        1.50       -5.14     57.41 o
   2   4  42        0.24      -21.75     59.15 o
   3   4  42      262.00      293.72     70.17 o
  -2   5  42      111.28       95.68     64.10 o
  -1   5  42      159.90       86.91     71.95 o
   0   5  42       27.98      102.43     72.96 o
   1   5  42      169.63      220.86     63.63 o
   2   5  42       81.00       93.26     61.61 o
   0   1  43      115.43      139.62     54.55 o
   1   1  43      267.52      284.26     59.41 o
  -1   2  43      333.87      361.90     59.06 o
   0   2  43      217.81      278.20     59.74 o
   1   2  43      344.20      382.72     87.65 o
   2   2  43      115.61       29.01     57.41 o
  -2   3  43       60.50      109.70     58.56 o
  -1   3  43      219.34      202.57     65.19 o
   0   3  43      331.92      217.57     58.53 o
   1   3  43      251.92      203.06     62.26 o
   2   3  43       33.41       72.04     58.88 o
   3   3  43      307.42      248.91     63.41 o
  -2   4  43       31.63       67.58     71.83 o
  -1   4  43      284.63      192.82     70.18 o
   0   4  43        4.19      -31.07     58.48 o
   1   4  43      273.60      278.68     63.06 o
   2   4  43       45.28       50.90     63.40 o
   0   0  44     1557.98     1420.86    178.73 o
   0   1  44      631.42      545.83     64.76 o
   1   1  44      988.60     1061.71     78.93 o
  -1   2  44       33.63      113.42     60.16 o
   0   2  44      612.13      609.00     67.29 o
   1   2  44       27.89      112.80     58.74 o
   2   2  44        7.36       59.42     59.51 o
  -2   3  44       15.92       29.00     57.85 o
  -1   3  44       19.51       94.64     59.70 o
   0   3  44        2.40      -12.50     57.91 o
   1   3  44       24.59       34.63     59.89 o
   2   3  44       15.43       85.56     59.66 o
   3   3  44      550.68      712.94     73.61 o
  -1   4  44       92.71       28.54     70.12 o
   0   4  44       91.55      107.95     62.56 o
   1   4  44       75.26      107.83     61.74 o
   0   1  45        5.00      116.85     58.59 o
   1   1  45      329.89      274.86     61.41 o
  -1   2  45       63.11      163.48     63.34 o
   0   2  45      436.62      575.78     70.91 o
   1   2  45       28.09      -38.08     61.19 o
   2   2  45       63.65       48.98     61.07 o
  -1   3  45      211.22      247.33     65.08 o
   0   3  45        2.03       80.45     61.36 o
   1   3  45      181.83      177.67     63.18 o
   0   1  46       10.58      116.58     60.65 o
   1   1  46      106.27      235.14     64.70 o
  -1   2  46       99.52       90.51     61.44 o
   0   2  46      343.32      294.41     67.65 o
   1   2  46       97.31       10.67     58.78 o
 
